# Supplementary material for: Pyridinium amidate (PYA) substituents impact ligand-centered hydride formation and (catalytic) hydride transfer reactivity
Source: Dalton Trans. 2026 Jun 29;55(29):10885–98. doi: 10.1039/d6dt01322h (PMC13347384; doi:10.1039/d6dt01322h)
Supplement: DT-055-D6DT01322H-s002 [file DT-055-D6DT01322H-s002.cif]

# Supplementary Information (SI) for Dalton Transactions.
# This journal is © The Royal Society of Chemistry 2026

####################################################################### 
# 
# This file contains crystal structure data downloaded from the 
# Cambridge Structural Database (CSD) hosted by the Cambridge 
# Crystallographic Data Centre (CCDC).
# 
# Full information about CCDC data access policies and citation 
# guidelines are available at http://www.ccdc.cam.ac.uk/access/V1 
# 
# Audit and citation data items may have been added by the CCDC. 
# Please retain this information to preserve the provenance of 
# this file and to allow appropriate attribution of the data. 
# 
#######################################################################

data_24ma053_absorption
_database_code_depnum_ccdc_archive 'CCDC 2555904'
loop_
_audit_author_name
_audit_author_address
'Lorraine Malaspina'
;University of Bern
Switzerland
;
_audit_update_record             
;
2026-05-21 deposited with the CCDC.	2026-06-29 downloaded from the CCDC.
;
_audit_creation_date             2024-07-03
_audit_creation_method           
;
Olex2 1.5
(compiled 2024.02.16 svn.r378c4104 for OlexSys, GUI svn.r6928)
;
_shelx_SHELXL_version_number     2018/3
_chemical_name_common            ?
_chemical_name_systematic        ?
_chemical_formula_moiety         'C23 H27 Ir N3 O3, F6 P'
_chemical_formula_sum            'C23 H27 F6 Ir N3 O3 P'
_chemical_formula_weight         730.64
_chemical_absolute_configuration unk
_chemical_melting_point          ?
_chemical_oxdiff_formula         C23H27F6IrN3O3P
loop_
_atom_type_symbol
_atom_type_description
_atom_type_scat_dispersion_real
_atom_type_scat_dispersion_imag
_atom_type_scat_source
C C 0.0033 0.0016 'International Tables Vol C Tables 4.2.6.8 and 6.1.1.4'
H H 0.0000 0.0000 'International Tables Vol C Tables 4.2.6.8 and 6.1.1.4'
N N 0.0061 0.0033 'International Tables Vol C Tables 4.2.6.8 and 6.1.1.4'
O O 0.0106 0.0060 'International Tables Vol C Tables 4.2.6.8 and 6.1.1.4'
F F 0.0171 0.0103 'International Tables Vol C Tables 4.2.6.8 and 6.1.1.4'
P P 0.1023 0.0942 'International Tables Vol C Tables 4.2.6.8 and 6.1.1.4'
Ir Ir -1.4442 7.9887 'International Tables Vol C Tables 4.2.6.8 and 6.1.1.4'

_shelx_space_group_comment       
;
The symmetry employed for this shelxl refinement is uniquely defined
by the following loop, which should always be used as a source of
symmetry information in preference to the above space-group names.
They are only intended as comments.
;
_space_group_crystal_system      orthorhombic
_space_group_IT_number           33
_space_group_name_H-M_alt        'P n a 21'
_space_group_name_Hall           'P 2c -2n'
loop_
_space_group_symop_operation_xyz
'x, y, z'
'-x, -y, z+1/2'
'x+1/2, -y+1/2, z'
'-x+1/2, y+1/2, z+1/2'

_cell_length_a                   20.0863(2)
_cell_length_b                   7.44160(10)
_cell_length_c                   34.1259(4)
_cell_angle_alpha                90
_cell_angle_beta                 90
_cell_angle_gamma                90
_cell_volume                     5100.94(10)
_cell_formula_units_Z            8
_cell_measurement_reflns_used    88866
_cell_measurement_temperature    173.00(10)
_cell_measurement_theta_max      33.5080
_cell_measurement_theta_min      2.1020
_shelx_estimated_absorpt_T_max   0.570
_shelx_estimated_absorpt_T_min   0.206
_exptl_absorpt_coefficient_mu    5.373
_exptl_absorpt_correction_T_max  1.000
_exptl_absorpt_correction_T_min  0.734
_exptl_absorpt_correction_type   gaussian
_exptl_absorpt_process_details   
;
CrysAlisPro 1.171.42.90a (Rigaku Oxford Diffraction, 2023)
Numerical absorption correction based on gaussian integration over
a multifaceted crystal model
Empirical absorption correction using spherical harmonics,
implemented in SCALE3 ABSPACK scaling algorithm.
;
_exptl_absorpt_special_details   ?
_exptl_crystal_colour            red
_exptl_crystal_colour_primary    red
_exptl_crystal_density_diffrn    1.903
_exptl_crystal_density_meas      ?
_exptl_crystal_density_method    ?
_exptl_crystal_description       block
_exptl_crystal_F_000             2848
loop_
_exptl_crystal_face_index_h
_exptl_crystal_face_index_k
_exptl_crystal_face_index_l
_exptl_crystal_face_perp_dist
1 0 -1 0.0594
27 -2 -11 0.0808
0 -4 -44 0.1377
17 -4 -34 0.1290
1 2 1 0.2186
-16 0 40 0.1011
16 0 -40 0.0697
-21 -7 -6 0.1408
-11 4 40 0.1635
25 1 22 0.0971
-1 0 -2 0.0649
27 -4 1 0.0971
-27 3 -9 0.0999
0 0 -1 0.0749
0 0 1 0.1102
18 -7 19 0.1752
2 -2 1 0.1886
-2 2 -1 0.2090
15 9 -1 0.1834
27 3 -6 0.0836
21 6 19 0.1530
27 0 -12 0.0528
-12 -9 9 0.1863
12 9 -9 0.1863
-27 0 13 0.0662
-28 0 -7 0.0457

_exptl_crystal_size_max          0.43
_exptl_crystal_size_mid          0.198
_exptl_crystal_size_min          0.118
loop_
_exptl_oxdiff_crystal_face_indexfrac_h
_exptl_oxdiff_crystal_face_indexfrac_k
_exptl_oxdiff_crystal_face_indexfrac_l
_exptl_oxdiff_crystal_face_x
_exptl_oxdiff_crystal_face_y
_exptl_oxdiff_crystal_face_z
1.0000 -0.0000 -1.0001 0.0250 -0.0078 0.0315
27.0000 -2.0001 -11.0016 0.7448 0.1117 0.6557
0.0002 -4.0000 -43.9998 -0.4018 -0.0895 0.9012
17.0001 -4.0000 -34.0008 0.2155 0.0388 0.9782
0.9999 2.0000 0.9995 0.0840 -0.1569 -0.0798
-16.0000 0.0001 40.0017 -0.2302 0.3580 -0.9109
16.0000 -0.0001 -40.0017 0.2302 -0.3580 0.9109
-20.9997 -6.9999 -5.9972 -0.8740 0.4925 0.0677
-11.0001 4.0000 40.0005 0.0200 0.0304 -0.9929
24.9999 0.9999 21.9984 0.9819 0.1751 -0.0492
-1.0000 0.0000 -2.0000 -0.0463 -0.0212 0.0194
27.0001 -4.0001 0.9990 0.7853 0.3963 0.5294
-27.0000 3.0001 -8.9989 -0.8644 -0.3896 -0.3550
0.0000 -0.0000 -1.0000 -0.0071 -0.0097 0.0170
-0.0000 0.0000 1.0000 0.0071 0.0097 -0.0170
18.0002 -7.0000 19.0005 0.5567 0.8067 0.2093
2.0001 -2.0000 1.0003 0.0266 0.1818 0.0894
-2.0001 2.0000 -1.0003 -0.0266 -0.1818 -0.0894
14.9997 8.9999 -1.0029 0.6763 -0.7398 -0.1132
26.9999 2.9999 -6.0025 0.8922 -0.2609 0.3776
20.9998 5.9999 18.9976 0.9440 -0.2824 -0.2496
27.0000 -0.0001 -12.0020 0.7825 -0.0664 0.5954
-11.9997 -8.9999 9.0028 -0.5231 0.8229 0.0210
11.9997 8.9999 -9.0028 0.5231 -0.8229 -0.0210
-27.0000 0.0001 13.0020 -0.7754 0.0761 -0.6123
-27.9999 0.0001 -6.9982 -0.9495 -0.1195 -0.2875

_exptl_transmission_factor_max   ?
_exptl_transmission_factor_min   ?
_diffrn_reflns_av_R_equivalents  0.0396
_diffrn_reflns_av_unetI/netI     0.0192
_diffrn_reflns_Laue_measured_fraction_full 1.000
_diffrn_reflns_Laue_measured_fraction_max 1.000
_diffrn_reflns_limit_h_max       28
_diffrn_reflns_limit_h_min       -28
_diffrn_reflns_limit_k_max       10
_diffrn_reflns_limit_k_min       -10
_diffrn_reflns_limit_l_max       48
_diffrn_reflns_limit_l_min       -48
_diffrn_reflns_number            142289
_diffrn_reflns_point_group_measured_fraction_full 1.000
_diffrn_reflns_point_group_measured_fraction_max 1.000
_diffrn_reflns_theta_full        25.242
_diffrn_reflns_theta_max         30.506
_diffrn_reflns_theta_min         2.114
_diffrn_ambient_environment      N~2~
_diffrn_ambient_temperature      173.00(10)
_diffrn_detector                 'Hybrid Pixel Array Detector'
_diffrn_detector_area_resol_mean 10.0000
_diffrn_detector_type            'HyPix-Arc 100'
_diffrn_measured_fraction_theta_full 1.000
_diffrn_measured_fraction_theta_max 1.000
_diffrn_measurement_details      
;
List of Runs (angles in degrees, time in seconds):

  # Type    Start    End  Width  t~exp~   \w     \q     \k     \f   Frames
#--------------------------------------------------------------------------
  1  \w    -23.00  40.00   0.50    1.60    --   13.22  90.00-119.00  126
  2  \w    -38.00  50.00   0.50    1.60    --   13.22 -90.00 126.00  176
  3  \w    -50.00  40.00   0.50    1.60    --  -13.53  90.00-119.00  180
  4  \w    -37.00  22.00   0.50    1.60    --  -13.53 -90.00 126.00  118
  5  \w     -7.00  52.00   0.50    1.60    --   13.22  38.00-180.00  118
  6  \w    -18.00  54.00   0.50    1.60    --   13.22 -99.00  30.00  144
  7  \w    -18.00  54.00   0.50    1.60    --   13.22 -99.00  60.00  144
  8  \w     -8.00  90.00   0.50    1.60    --   13.22  57.00 -60.00  196
  9  \w     -7.00  52.00   0.50    1.60    --   13.22  38.00-180.00  118
 10  \w    -74.00 -48.00   0.50    1.60    --  -13.53-178.00-120.00   52
 11  \w     -8.00  67.00   0.50    1.60    --  -13.53  19.00-180.00  150
 12  \w     -1.00  24.00   0.50    1.60    --  -13.53 -99.00 -90.00   50
 13  \w    -17.00  29.00   0.50    1.60    --  -13.53 -99.00 -30.00   92
;
_diffrn_measurement_device       'four-circle diffractometer'
_diffrn_measurement_device_type  'XtaLAB Synergy R, HyPix-Arc 100'
_diffrn_measurement_method       '\w scans'
_diffrn_orient_matrix_type       
'CrysAlisPro convention (1999,Acta A55,543-557)'
_diffrn_orient_matrix_UB_11      0.0321364000
_diffrn_orient_matrix_UB_12      0.0223724000
_diffrn_orient_matrix_UB_13      0.0070991000
_diffrn_orient_matrix_UB_21      0.0018463000
_diffrn_orient_matrix_UB_22      -0.0841992000
_diffrn_orient_matrix_UB_23      0.0096888000
_diffrn_orient_matrix_UB_31      0.0145083000
_diffrn_orient_matrix_UB_32      -0.0386542000
_diffrn_orient_matrix_UB_33      -0.0169674000
_diffrn_radiation_monochromator  mirror
_diffrn_radiation_probe          x-ray
_diffrn_radiation_type           'Mo K\a'
_diffrn_radiation_wavelength     0.71073
_diffrn_source                   'micro-focus sealed X-ray tube'
_diffrn_source_type              'Mova (Mo) X-ray Source'
_reflns_Friedel_coverage         0.970
_reflns_Friedel_fraction_full    1.000
_reflns_Friedel_fraction_max     1.000
_reflns_number_gt                14687
_reflns_number_total             15596
_reflns_special_details          
;
 Reflections were merged by SHELXL according to the crystal
 class for the calculation of statistics and refinement.
 
 _reflns_Friedel_fraction is defined as the number of unique
 Friedel pairs measured divided by the number that would be
 possible theoretically, ignoring centric projections and
 systematic absences. Completness statistics refer to single and
 composite reflections containing twin component 1 only.
;
_reflns_threshold_expression     'I > 2\s(I)'
_computing_cell_refinement       'CrysAlisPro 1.171.42.90a (Rigaku OD, 2023)'
_computing_data_collection       'CrysAlisPro 1.171.42.90a (Rigaku OD, 2023)'
_computing_data_reduction        'CrysAlisPro 1.171.42.90a (Rigaku OD, 2023)'
_computing_molecular_graphics    'Olex2 1.5 (Dolomanov et al., 2009)'
_computing_publication_material  'Olex2 1.5 (Dolomanov et al., 2009)'
_computing_structure_refinement  'SHELXL 2018/3 (Sheldrick, 2015)'
_computing_structure_solution    'SHELXT 2018/2 (Sheldrick, 2018)'
_refine_diff_density_max         1.543
_refine_diff_density_min         -0.715
_refine_diff_density_rms         0.091
_refine_ls_abs_structure_details 
;
 Refined as an inversion twin.
;
_refine_ls_abs_structure_Flack   0.468(6)
_refine_ls_extinction_coef       .
_refine_ls_extinction_method     none
_refine_ls_goodness_of_fit_ref   1.033
_refine_ls_hydrogen_treatment    constr
_refine_ls_matrix_type           full
_refine_ls_number_parameters     792
_refine_ls_number_reflns         15596
_refine_ls_number_restraints     360
_refine_ls_R_factor_all          0.0265
_refine_ls_R_factor_gt           0.0240
_refine_ls_restrained_S_all      1.077
_refine_ls_shift/su_max          0.002
_refine_ls_shift/su_mean         0.000
_refine_ls_structure_factor_coef Fsqd
_refine_ls_weighting_details     
'w=1/[\s^2^(Fo^2^)+(0.0388P)^2^+3.6180P] where P=(Fo^2^+2Fc^2^)/3'
_refine_ls_weighting_scheme      calc
_refine_ls_wR_factor_gt          0.0605
_refine_ls_wR_factor_ref         0.0614
_refine_special_details          
;
 Refined as a 2-component inversion twin.
;
_olex2_refinement_description    
;
1. Twinned data refinement
 Scales: 0.532(6)
 0.468(6)
2. Fixed Uiso
 At 1.2 times of:
  All C(H) groups
 At 1.5 times of:
  All C(H,H,H) groups
3. Restrained distances
 P1B-F6B \\sim P1B-F6C \\sim P1B-F4B \\sim P1B-F4C \\sim P1B-F1C \\sim P1B-F1B
\\sim P1B-F2B \\sim P1B-F2C
 \\sim P1B-F3C \\sim P1B-F3B \\sim P1B-F5B \\sim P1B-F5C
 with sigma of 0.002
 P1A-F2A \\sim P1A-F6 \\sim P1A-F5A \\sim P1A-F4 \\sim P1A-F1A \\sim P1A-F2
\\sim P1A-F3 \\sim P1A-F4A ~
 P1A-F6A \\sim P1A-F1 \\sim P1A-F5 \\sim P1A-F3A
 with sigma of 0.002
 F5A-F2A \\sim F5A-F4A \\sim F5A-F6A
 with sigma of 0.002
4. Rigid bond restraints
 P1A, F6A, F2A, F1A, F4A, F5A, F3A
 with sigma for 1-2 distances of 0.001 and sigma for 1-3 distances of 0.001
 P1B, F5C, F2B, F6B, F4B, F1B, F3B
 with sigma for 1-2 distances of 0.001 and sigma for 1-3 distances of 0.001
 P1A, F1, F2, F3, F4, F5, F6
 with sigma for 1-2 distances of 0.001 and sigma for 1-3 distances of 0.001
 F5B, F3C, F2C, F1C, F4C, F6C, P1B
 with sigma for 1-2 distances of 0.001 and sigma for 1-3 distances of 0.001
5. Uiso/Uaniso restraints and constraints
Uanis(F6A) \\sim Ueq, Uanis(F2A) \\sim Ueq, Uanis(F1A) \\sim Ueq, Uanis(F4A)
\\sim Ueq, Uanis(F5A) \\sim Ueq, Uanis(F3A) \\sim Ueq, Uanis(F1) \\sim Ueq,
Uanis(F2) \\sim Ueq, Uanis(F3) \\sim Ueq, Uanis(F4) \\sim Ueq, Uanis(F5) \\sim
Ueq, Uanis(F6) \\sim Ueq: with sigma of 0.01 and sigma for terminal atoms of
0.005
Uanis(P1B) \\sim Ueq, Uanis(F5C) \\sim Ueq, Uanis(F2B) \\sim Ueq, Uanis(F6B)
\\sim Ueq, Uanis(F1B) \\sim Ueq, Uanis(F5B) \\sim Ueq, Uanis(F2C) \\sim Ueq,
Uanis(F6C) \\sim Ueq, Uanis(F4C) \\sim Ueq, Uanis(F1C) \\sim Ueq, Uanis(F3C)
\\sim Ueq: with sigma of 0.01 and sigma for terminal atoms of 0.01
Uanis(F3B) \\sim Ueq, Uanis(F4B) \\sim Ueq: with sigma of 0.01 and sigma for
terminal atoms of 0.005
6. Others
 Sof(F5C)=Sof(F2C)=Sof(F6C)=Sof(F4C)=Sof(F1C)=Sof(F3C)=1-FVAR(1)
 Sof(F2B)=Sof(F6B)=Sof(F4B)=Sof(F1B)=Sof(F3B)=Sof(F5B)=FVAR(1)
 Sof(F1)=Sof(F2)=Sof(F3)=Sof(F4)=Sof(F5)=Sof(F6)=1-FVAR(2)
 Sof(F6A)=Sof(F2A)=Sof(F1A)=Sof(F4A)=Sof(F5A)=Sof(F3A)=FVAR(2)
7.a Aromatic/amide H refined with riding coordinates:
 C2B(H2B), C5B(H5B), C2A(H2A), C3A(H3A), C5A(H5A), C3B(H3B), C7A(H7A),
 C11B(H11D), C10B(H10B), C9B(H9B), C9A(H9A), C8A(H8A)
7.b Idealised Me refined as rotating group:
 C22B(H22D,H22E,H22F), C13B(H13A,H13B,H13C), C11A(H11A,H11B,H11C), C12B(H12D,
 H12E,H12F), C20B(H20D,H20E,H20F), C19A(H19A,H19B,H19C), C20A(H20A,H20B,H20C),
 C12A(H12A,H12B,H12C), C19B(H19D,H19E,H19F), C23B(H23A,H23B,H23C), C21B(H21D,
 H21E,H21F), C22A(H22A,H22B,H22C), C21A(H21A,H21B,H21C), C18A(H18A,H18B,H18C)
;
_atom_sites_solution_hydrogens   geom
_atom_sites_solution_primary     dual
_atom_sites_solution_secondary   ?
loop_
_atom_site_label
_atom_site_type_symbol
_atom_site_fract_x
_atom_site_fract_y
_atom_site_fract_z
_atom_site_U_iso_or_equiv
_atom_site_adp_type
_atom_site_occupancy
_atom_site_site_symmetry_order
_atom_site_calc_flag
_atom_site_refinement_flags_posn
_atom_site_refinement_flags_adp
_atom_site_refinement_flags_occupancy
_atom_site_disorder_assembly
_atom_site_disorder_group
Ir1A Ir 0.52140(2) 0.81312(2) 0.40805(2) 0.02198(4) Uani 1 1 d . . . . .
Ir1B Ir 0.21226(2) 0.19401(2) 0.59689(2) 0.02130(4) Uani 1 1 d . . . . .
P1A P 0.71958(10) 0.3539(3) 0.29720(6) 0.0536(5) Uani 1 1 d D U . . .
P1B P 0.50995(9) 0.8681(3) 0.70351(7) 0.0562(5) Uani 1 1 d D U . . .
O1A O 0.49341(18) 0.9817(5) 0.45090(10) 0.0248(7) Uani 1 1 d . . . . .
O1B O 0.24257(18) 0.0281(5) 0.55398(10) 0.0251(7) Uani 1 1 d . . . . .
O3A O 0.3366(2) 1.3662(6) 0.52866(12) 0.0359(9) Uani 1 1 d . . . . .
O3B O 0.4016(2) -0.3590(6) 0.47903(12) 0.0357(9) Uani 1 1 d . . . . .
N1B N 0.3040(2) 0.1370(6) 0.61478(12) 0.0240(8) Uani 1 1 d . . . . .
O2A O 0.2532(3) 1.4014(7) 0.48961(14) 0.0526(13) Uani 1 1 d . . . . .
O2B O 0.4853(3) -0.3881(8) 0.51787(14) 0.0524(13) Uani 1 1 d . . . . .
C4A C 0.3364(3) 1.2077(6) 0.47038(16) 0.0270(10) Uani 1 1 d . . . . .
C1A C 0.3924(2) 0.9782(6) 0.41669(13) 0.0224(9) Uani 1 1 d . . . . .
N3A N 0.3069(3) 1.3331(6) 0.49828(15) 0.0322(10) Uani 1 1 d . . . . .
C2B C 0.4072(2) -0.0286(6) 0.59622(19) 0.0280(8) Uani 1 1 d . . . . .
H2B H 0.431607 0.013206 0.618250 0.034 Uiso 1 1 calc R U . . .
C1B C 0.3411(2) 0.0257(6) 0.59054(14) 0.0222(9) Uani 1 1 d . . . . .
C5B C 0.3341(3) -0.1500(6) 0.53106(15) 0.0240(9) Uani 1 1 d . . . . .
H5B H 0.310192 -0.192926 0.508947 0.029 Uiso 1 1 calc R U . . .
N3B N 0.4309(3) -0.3242(6) 0.50972(14) 0.0320(10) Uani 1 1 d . . . . .
C2A C 0.3254(2) 1.0289(6) 0.41252(16) 0.0260(9) Uani 1 1 d . . . . .
H2A H 0.299659 0.984352 0.391293 0.031 Uiso 1 1 calc R U . . .
N1A N 0.4284(2) 0.8673(6) 0.39227(12) 0.0244(8) Uani 1 1 d . . . . .
C6B C 0.3043(2) -0.0331(6) 0.55766(13) 0.0220(8) Uani 1 1 d . . . . .
N2A N 0.4046(3) 0.8968(6) 0.32413(14) 0.0335(10) Uani 1 1 d . . . . .
C10A C 0.3663(3) 0.6361(7) 0.35797(15) 0.0263(9) Uani 1 1 d . . . . .
C3A C 0.2973(3) 1.1444(7) 0.43966(16) 0.0283(10) Uani 1 1 d . . . . .
H3A H 0.252064 1.179960 0.437353 0.034 Uiso 1 1 calc R U . . .
C8B C 0.3227(3) 0.0899(6) 0.68364(14) 0.0242(9) Uani 1 1 d . . . . .
F6A F 0.7386(15) 0.1716(18) 0.2756(7) 0.061(4) Uani 0.220(11) 1 d D U P A 1
C14B C 0.1059(3) 0.1817(6) 0.60366(19) 0.0307(12) Uani 1 1 d . . . . .
C7B C 0.3312(3) 0.1932(6) 0.65056(15) 0.0234(9) Uani 1 1 d . . . . .
F2A F 0.7986(2) 0.340(4) 0.2996(9) 0.067(3) Uani 0.220(11) 1 d D U P A 1
N2B N 0.3641(2) 0.3534(6) 0.65255(15) 0.0312(9) Uani 1 1 d . . . . .
C15B C 0.1205(3) 0.3114(7) 0.57430(17) 0.0298(11) Uani 1 1 d . . . . .
C16B C 0.1617(2) 0.4477(6) 0.59266(18) 0.0314(10) Uani 1 1 d . . . . .
C5A C 0.4029(3) 1.1580(6) 0.47585(15) 0.0240(9) Uani 1 1 d . . . . .
H5A H 0.428134 1.202665 0.497269 0.029 Uiso 1 1 calc R U . . .
C18B C 0.1361(3) 0.2394(8) 0.64001(16) 0.0305(10) Uani 1 1 d . . . . .
C14A C 0.6134(3) 0.6927(7) 0.42921(18) 0.0332(12) Uani 1 1 d . . . . .
C4B C 0.3994(3) -0.2022(6) 0.53754(16) 0.0260(10) Uani 1 1 d . . . . .
C17B C 0.1705(3) 0.4036(7) 0.63328(17) 0.0317(11) Uani 1 1 d . . . . .
C22B C 0.2058(3) 0.5149(10) 0.6631(2) 0.0494(18) Uani 1 1 d . . . . .
H22D H 0.220516 0.437908 0.684739 0.074 Uiso 1 1 calc R U . . .
H22E H 0.175545 0.607300 0.673160 0.074 Uiso 1 1 calc R U . . .
H22F H 0.244569 0.572446 0.651005 0.074 Uiso 1 1 calc R U . . .
F1A F 0.7331(12) 0.5324(18) 0.3218(6) 0.060(3) Uani 0.220(11) 1 d D U P A 1
F5C F 0.4322(3) 0.828(4) 0.7005(9) 0.043(5) Uani 0.221(11) 1 d D U P B 2
F4A F 0.6473(6) 0.440(3) 0.2940(7) 0.060(4) Uani 0.220(11) 1 d D U P A 1
C016 C 0.4306(2) 1.0400(6) 0.44851(13) 0.0222(8) Uani 1 1 d . . . . .
C13B C 0.2901(3) -0.0886(8) 0.68063(19) 0.0397(13) Uani 1 1 d . . . . .
H13A H 0.249673 -0.078215 0.664707 0.060 Uiso 1 1 calc R U . . .
H13B H 0.278355 -0.131373 0.706894 0.060 Uiso 1 1 calc R U . . .
H13C H 0.320732 -0.174080 0.668290 0.060 Uiso 1 1 calc R U . . .
C11A C 0.3602(3) 0.5318(9) 0.39518(18) 0.0391(13) Uani 1 1 d . . . . .
H11A H 0.404045 0.522356 0.407646 0.059 Uiso 1 1 calc R U . . .
H11B H 0.343319 0.411109 0.389395 0.059 Uiso 1 1 calc R U . . .
H11C H 0.329369 0.593322 0.412909 0.059 Uiso 1 1 calc R U . . .
C15A C 0.6273(3) 0.8246(7) 0.40021(17) 0.0290(11) Uani 1 1 d . . . . .
F2B F 0.4800(4) 0.9589(15) 0.7419(2) 0.087(2) Uani 0.779(11) 1 d D U P B 1
C3B C 0.4365(3) -0.1436(7) 0.56954(15) 0.0284(10) Uani 1 1 d . . . . .
H3B H 0.481287 -0.181896 0.572962 0.034 Uiso 1 1 calc R U . . .
C7A C 0.3791(4) 0.8316(9) 0.28989(19) 0.0463(16) Uani 1 1 d . . . . .
H7A H 0.382273 0.900234 0.266492 0.056 Uiso 1 1 calc R U . . .
C17A C 0.5618(3) 0.6061(7) 0.37050(17) 0.0318(11) Uani 1 1 d . . . . .
C11B C 0.3871(3) 0.4121(8) 0.68818(18) 0.0381(13) Uani 1 1 d . . . . .
H11D H 0.409617 0.524146 0.689803 0.046 Uiso 1 1 calc R U . . .
C16A C 0.5960(3) 0.7717(8) 0.36366(16) 0.0294(10) Uani 1 1 d . . . . .
F6B F 0.5019(4) 1.0566(6) 0.6815(2) 0.0767(17) Uani 0.779(11) 1 d D U P B 1
C12B C 0.3745(3) 0.4626(8) 0.61642(18) 0.0364(12) Uani 1 1 d . . . . .
H12D H 0.399965 0.392296 0.597294 0.055 Uiso 1 1 calc R U . . .
H12E H 0.399232 0.572019 0.623043 0.055 Uiso 1 1 calc R U . . .
H12F H 0.331292 0.495161 0.605179 0.055 Uiso 1 1 calc R U . . .
F5A F 0.7070(9) 0.263(3) 0.3387(3) 0.069(4) Uani 0.220(11) 1 d D U P A 1
C20B C 0.0988(4) 0.3088(10) 0.5324(2) 0.0482(17) Uani 1 1 d . . . . .
H20D H 0.137171 0.331977 0.515396 0.072 Uiso 1 1 calc R U . . .
H20E H 0.065023 0.401967 0.528159 0.072 Uiso 1 1 calc R U . . .
H20F H 0.079861 0.190887 0.526107 0.072 Uiso 1 1 calc R U . . .
C10B C 0.3783(4) 0.3119(8) 0.7214(2) 0.0434(15) Uani 1 1 d . . . . .
H10B H 0.394636 0.353670 0.745915 0.052 Uiso 1 1 calc R U . . .
C9B C 0.3459(3) 0.1516(9) 0.71890(18) 0.0387(12) Uani 1 1 d . . . . .
H9B H 0.339236 0.081713 0.741868 0.046 Uiso 1 1 calc R U . . .
C6A C 0.3993(3) 0.8004(6) 0.35804(15) 0.0245(10) Uani 1 1 d . . . . .
C19A C 0.6369(4) 0.6893(10) 0.4703(2) 0.0511(18) Uani 1 1 d . . . . .
H19A H 0.655863 0.806525 0.477140 0.077 Uiso 1 1 calc R U . . .
H19B H 0.671042 0.596150 0.473295 0.077 Uiso 1 1 calc R U . . .
H19C H 0.599398 0.662842 0.487765 0.077 Uiso 1 1 calc R U . . .
C13A C 0.5719(3) 0.5576(7) 0.4113(2) 0.0354(11) Uani 1 1 d . . . . .
C20A C 0.6704(3) 0.9869(9) 0.4056(3) 0.0505(16) Uani 1 1 d . . . . .
H20A H 0.658743 1.077593 0.385959 0.076 Uiso 1 1 calc R U . . .
H20B H 0.717253 0.952851 0.402487 0.076 Uiso 1 1 calc R U . . .
H20C H 0.663461 1.036354 0.431900 0.076 Uiso 1 1 calc R U . . .
C9A C 0.3412(3) 0.5718(8) 0.32338(18) 0.0412(14) Uani 1 1 d . . . . .
H9A H 0.318219 0.460322 0.323112 0.049 Uiso 1 1 calc R U . . .
F4B F 0.5407(5) 0.8001(14) 0.6631(2) 0.107(3) Uani 0.779(11) 1 d D U P B 1
C12A C 0.4364(3) 1.0786(8) 0.32478(19) 0.0405(13) Uani 1 1 d . . . . .
H12A H 0.482405 1.067772 0.334076 0.061 Uiso 1 1 calc R U . . .
H12B H 0.411442 1.157774 0.342404 0.061 Uiso 1 1 calc R U . . .
H12C H 0.436275 1.129366 0.298277 0.061 Uiso 1 1 calc R U . . .
F3A F 0.7505(13) 0.483(3) 0.2649(6) 0.061(4) Uani 0.220(11) 1 d D U P A 1
C19B C 0.0643(3) 0.0176(9) 0.5989(3) 0.0513(16) Uani 1 1 d . . . . .
H19D H 0.062391 -0.015616 0.571162 0.077 Uiso 1 1 calc R U . . .
H19E H 0.019129 0.041651 0.608509 0.077 Uiso 1 1 calc R U . . .
H19F H 0.083847 -0.081224 0.613999 0.077 Uiso 1 1 calc R U . . .
C23B C 0.1290(4) 0.1457(11) 0.6785(2) 0.0462(15) Uani 1 1 d . . . . .
H23A H 0.123302 0.016457 0.674095 0.069 Uiso 1 1 calc R U . . .
H23B H 0.090013 0.192891 0.692398 0.069 Uiso 1 1 calc R U . . .
H23C H 0.168998 0.166162 0.694344 0.069 Uiso 1 1 calc R U . . .
C21B C 0.1881(4) 0.6100(8) 0.5721(2) 0.0490(17) Uani 1 1 d . . . . .
H21D H 0.227648 0.654218 0.585909 0.073 Uiso 1 1 calc R U . . .
H21E H 0.153943 0.703935 0.571782 0.073 Uiso 1 1 calc R U . . .
H21F H 0.200108 0.578259 0.545141 0.073 Uiso 1 1 calc R U . . .
F1B F 0.5145(5) 0.6792(9) 0.7251(4) 0.105(3) Uani 0.779(11) 1 d D U P B 1
F3B F 0.5828(2) 0.9284(15) 0.7164(3) 0.088(2) Uani 0.779(11) 1 d D U P B 1
C8A C 0.3488(4) 0.6649(10) 0.2895(2) 0.0507(18) Uani 1 1 d . . . . .
H8A H 0.333275 0.615488 0.265526 0.061 Uiso 1 1 calc R U . . .
C22A C 0.5258(3) 0.4985(11) 0.3399(3) 0.054(2) Uani 1 1 d . . . . .
H22A H 0.489043 0.432608 0.352183 0.080 Uiso 1 1 calc R U . . .
H22B H 0.556740 0.413047 0.327827 0.080 Uiso 1 1 calc R U . . .
H22C H 0.508126 0.579411 0.319807 0.080 Uiso 1 1 calc R U . . .
C21A C 0.6030(3) 0.8694(11) 0.3260(2) 0.0464(15) Uani 1 1 d . . . . .
H21A H 0.565535 0.839085 0.308781 0.070 Uiso 1 1 calc R U . . .
H21B H 0.644821 0.834520 0.313288 0.070 Uiso 1 1 calc R U . . .
H21C H 0.603200 0.999125 0.330911 0.070 Uiso 1 1 calc R U . . .
C18A C 0.5452(4) 0.3949(8) 0.4308(3) 0.0526(18) Uani 1 1 d . . . . .
H18A H 0.523778 0.429002 0.455525 0.079 Uiso 1 1 calc R U . . .
H18B H 0.581748 0.311086 0.436193 0.079 Uiso 1 1 calc R U . . .
H18C H 0.512520 0.336876 0.413673 0.079 Uiso 1 1 calc R U . . .
F5B F 0.4380(3) 0.8298(16) 0.6857(3) 0.071(3) Uani 0.779(11) 1 d D U P B 1
F2C F 0.5004(19) 1.023(4) 0.7353(8) 0.090(6) Uani 0.221(11) 1 d D U P B 2
F6C F 0.5363(17) 0.986(5) 0.6678(7) 0.102(7) Uani 0.221(11) 1 d D U P B 2
F4C F 0.5208(12) 0.684(3) 0.6805(10) 0.075(6) Uani 0.221(11) 1 d D U P B 2
F1C F 0.4874(14) 0.771(4) 0.7429(5) 0.081(6) Uani 0.221(11) 1 d D U P B 2
F3C F 0.5810(8) 0.841(4) 0.7235(10) 0.070(5) Uani 0.221(11) 1 d D U P B 2
F1 F 0.7207(4) 0.1446(6) 0.2878(3) 0.0681(17) Uani 0.780(11) 1 d D U P A 2
F2 F 0.7086(5) 0.5596(6) 0.3080(3) 0.087(2) Uani 0.780(11) 1 d D U P A 2
F3 F 0.6495(3) 0.3484(13) 0.2753(3) 0.090(2) Uani 0.780(11) 1 d D U P A 2
F4 F 0.6792(6) 0.3053(12) 0.3360(2) 0.096(2) Uani 0.780(11) 1 d D U P A 2
F5 F 0.7512(5) 0.4055(14) 0.25605(16) 0.0822(19) Uani 0.780(11) 1 d D U P A 2
F6 F 0.7882(3) 0.3439(10) 0.3203(3) 0.0730(17) Uani 0.780(11) 1 d D U P A 2

loop_
_atom_site_aniso_label
_atom_site_aniso_U_11
_atom_site_aniso_U_22
_atom_site_aniso_U_33
_atom_site_aniso_U_23
_atom_site_aniso_U_13
_atom_site_aniso_U_12
Ir1A 0.02040(8) 0.02074(7) 0.02482(8) -0.00419(9) 0.00240(6) -0.00138(5)
Ir1B 0.01997(8) 0.02113(7) 0.02279(8) -0.00392(9) 0.00145(6) -0.00175(5)
P1A 0.0481(9) 0.0467(8) 0.0660(12) 0.0208(8) 0.0006(8) 0.0123(8)
P1B 0.0361(8) 0.0579(10) 0.0747(13) -0.0275(9) -0.0043(8) -0.0043(8)
O1A 0.0258(17) 0.0238(15) 0.0247(16) -0.0061(13) -0.0002(13) 0.0030(13)
O1B 0.0257(17) 0.0265(16) 0.0230(16) -0.0062(13) -0.0011(13) 0.0022(13)
O3A 0.049(2) 0.0302(18) 0.029(2) -0.0033(16) 0.0075(18) 0.0054(18)
O3B 0.050(3) 0.0334(19) 0.0239(19) -0.0026(16) 0.0091(17) 0.0046(18)
N1B 0.0228(19) 0.0271(19) 0.0221(19) -0.0083(16) 0.0011(15) 0.0009(16)
O2A 0.056(3) 0.056(3) 0.046(3) -0.004(2) 0.004(2) 0.033(2)
O2B 0.049(3) 0.067(3) 0.041(2) -0.006(2) 0.001(2) 0.035(2)
C4A 0.034(3) 0.025(2) 0.021(2) 0.0061(17) 0.0062(19) 0.0062(18)
C1A 0.027(2) 0.0194(18) 0.020(2) 0.0026(15) 0.0012(16) -0.0004(16)
N3A 0.036(2) 0.030(2) 0.030(2) 0.0029(17) 0.0099(19) 0.0081(18)
C2B 0.028(2) 0.031(2) 0.025(2) 0.000(2) -0.003(2) 0.0005(17)
C1B 0.024(2) 0.0180(17) 0.024(2) -0.0006(16) 0.0009(17) -0.0033(15)
C5B 0.030(2) 0.0207(19) 0.021(2) 0.0005(17) 0.0015(18) 0.0021(17)
N3B 0.042(3) 0.028(2) 0.026(2) 0.0043(16) 0.0084(19) 0.0109(18)
C2A 0.026(2) 0.027(2) 0.025(2) 0.0029(19) -0.0017(18) 0.0014(16)
N1A 0.0233(19) 0.0260(18) 0.0238(19) -0.0059(15) -0.0009(15) -0.0006(15)
C6B 0.027(2) 0.0176(18) 0.021(2) 0.0015(15) 0.0015(17) 0.0007(16)
N2A 0.045(3) 0.027(2) 0.028(2) 0.0040(17) -0.0028(19) -0.0071(19)
C10A 0.029(2) 0.023(2) 0.027(2) 0.0005(17) -0.0028(18) -0.0082(18)
C3A 0.026(2) 0.028(2) 0.031(3) 0.0068(19) 0.0029(18) 0.0061(19)
C8B 0.030(2) 0.024(2) 0.019(2) -0.0017(16) -0.0012(17) 0.0002(17)
F6A 0.052(7) 0.060(4) 0.072(6) 0.006(4) 0.004(6) 0.009(4)
C14B 0.021(2) 0.026(2) 0.045(4) -0.0063(19) 0.001(2) -0.0021(16)
C7B 0.023(2) 0.022(2) 0.025(2) -0.0068(16) -0.0013(17) 0.0007(16)
F2A 0.0476(16) 0.072(6) 0.081(7) 0.000(5) -0.001(4) 0.011(3)
N2B 0.028(2) 0.032(2) 0.033(2) -0.0030(18) -0.0015(18) -0.0051(18)
C15B 0.026(2) 0.034(3) 0.029(3) -0.0029(19) 0.0002(19) 0.0084(18)
C16B 0.027(2) 0.025(2) 0.042(3) -0.005(2) 0.008(2) 0.0036(17)
C5A 0.031(2) 0.0211(19) 0.020(2) -0.0010(16) 0.0016(18) 0.0011(17)
C18B 0.027(2) 0.036(3) 0.027(3) -0.004(2) 0.0070(19) 0.001(2)
C14A 0.030(3) 0.034(3) 0.036(3) -0.003(2) 0.002(2) 0.009(2)
C4B 0.035(3) 0.020(2) 0.022(2) 0.0011(16) 0.0070(19) 0.0062(17)
C17B 0.023(2) 0.032(3) 0.040(3) -0.012(2) 0.009(2) -0.0012(19)
C22B 0.040(3) 0.051(4) 0.056(4) -0.033(3) 0.003(3) -0.006(3)
F1A 0.062(6) 0.062(4) 0.057(5) 0.010(3) -0.010(5) 0.018(4)
F5C 0.035(3) 0.027(8) 0.065(13) -0.004(9) -0.010(7) 0.002(6)
F4A 0.048(3) 0.074(7) 0.058(7) 0.007(5) 0.004(4) 0.015(3)
C016 0.026(2) 0.0203(19) 0.021(2) 0.0021(15) 0.0017(16) 0.0013(16)
C13B 0.048(3) 0.031(3) 0.041(3) 0.007(2) 0.000(3) -0.005(2)
C11A 0.042(3) 0.039(3) 0.037(3) 0.007(2) -0.003(2) -0.014(2)
C15A 0.019(2) 0.031(2) 0.037(3) -0.0061(19) 0.0008(19) 0.0002(17)
F2B 0.060(4) 0.125(6) 0.076(3) -0.014(3) 0.024(3) 0.018(4)
C3B 0.027(2) 0.029(2) 0.030(2) 0.0047(19) 0.0021(19) 0.0056(18)
C7A 0.068(5) 0.049(3) 0.022(3) 0.002(2) -0.004(3) -0.008(3)
C17A 0.029(2) 0.031(3) 0.036(3) -0.013(2) 0.008(2) 0.0001(19)
C11B 0.041(3) 0.031(3) 0.042(3) -0.015(2) -0.012(2) -0.001(2)
C16A 0.026(2) 0.032(2) 0.030(3) -0.005(2) 0.0066(19) 0.002(2)
F6B 0.082(4) 0.061(2) 0.087(4) -0.012(2) 0.012(3) -0.024(3)
C12B 0.034(3) 0.033(3) 0.042(3) 0.008(2) 0.003(2) -0.009(2)
F5A 0.076(7) 0.072(6) 0.060(4) 0.021(4) 0.004(5) 0.010(5)
C20B 0.046(4) 0.061(5) 0.037(3) -0.003(3) -0.007(3) 0.017(3)
C10B 0.055(4) 0.043(3) 0.032(3) -0.015(2) -0.012(3) 0.004(3)
C9B 0.047(3) 0.047(3) 0.022(2) -0.003(2) -0.004(2) 0.004(3)
C6A 0.030(3) 0.024(2) 0.019(2) -0.0016(16) 0.0017(18) -0.0024(17)
C19A 0.050(4) 0.064(5) 0.039(4) -0.002(3) -0.006(3) 0.018(3)
C13A 0.030(2) 0.024(2) 0.052(3) -0.002(2) 0.011(3) 0.0050(18)
C20A 0.029(3) 0.047(3) 0.075(5) -0.010(4) -0.001(4) -0.014(2)
C9A 0.052(4) 0.033(3) 0.038(3) -0.004(2) -0.010(3) -0.015(3)
F4B 0.104(5) 0.126(5) 0.091(3) -0.070(4) -0.006(3) 0.021(4)
C12A 0.048(3) 0.033(3) 0.041(3) 0.009(2) -0.003(3) -0.011(2)
F3A 0.058(6) 0.064(5) 0.061(4) 0.011(4) 0.006(5) -0.007(5)
C19B 0.035(3) 0.041(3) 0.078(5) -0.008(4) -0.001(4) -0.013(2)
C23B 0.045(4) 0.058(4) 0.036(3) 0.007(3) 0.016(3) 0.006(3)
C21B 0.052(4) 0.025(3) 0.070(5) 0.007(3) 0.024(3) 0.002(2)
F1B 0.075(5) 0.083(3) 0.158(6) 0.017(3) -0.045(5) 0.012(3)
F3B 0.0371(17) 0.132(5) 0.094(4) -0.054(4) 0.004(2) -0.016(3)
C8A 0.073(5) 0.049(4) 0.029(3) -0.008(3) -0.016(3) -0.014(3)
C22A 0.040(4) 0.054(4) 0.067(5) -0.039(4) 0.008(3) -0.010(3)
C21A 0.039(3) 0.062(4) 0.038(3) 0.005(3) 0.012(3) 0.000(3)
C18A 0.051(4) 0.029(3) 0.077(5) 0.010(3) 0.022(4) 0.006(3)
F5B 0.054(3) 0.065(5) 0.094(7) 0.022(5) -0.033(4) -0.017(3)
F2C 0.085(12) 0.080(7) 0.105(10) -0.053(7) -0.019(10) 0.015(9)
F6C 0.099(14) 0.106(10) 0.100(8) 0.011(7) 0.002(8) -0.006(10)
F4C 0.047(10) 0.080(6) 0.098(10) -0.050(7) -0.001(8) 0.006(8)
F1C 0.057(10) 0.101(10) 0.084(7) -0.021(6) 0.016(9) -0.018(10)
F3C 0.036(5) 0.080(11) 0.094(11) -0.021(8) -0.009(5) -0.010(6)
F1 0.060(4) 0.0555(14) 0.089(4) -0.003(2) -0.024(3) -0.0049(19)
F2 0.103(4) 0.0544(16) 0.104(5) 0.008(2) 0.011(3) 0.028(2)
F3 0.054(2) 0.102(4) 0.114(4) 0.026(4) -0.018(2) 0.013(3)
F4 0.112(4) 0.095(4) 0.080(3) 0.024(3) 0.030(3) 0.006(4)
F5 0.089(4) 0.093(4) 0.065(2) 0.009(3) 0.012(2) -0.015(4)
F6 0.078(3) 0.052(3) 0.089(4) -0.017(3) -0.034(3) 0.008(2)

_geom_special_details            
;
 All esds (except the esd in the dihedral angle between two l.s. planes)
 are estimated using the full covariance matrix.  The cell esds are taken
 into account individually in the estimation of esds in distances, angles
 and torsion angles; correlations between esds in cell parameters are only
 used when they are defined by crystal symmetry.  An approximate (isotropic)
 treatment of cell esds is used for estimating esds involving l.s. planes.
;
loop_
_geom_bond_atom_site_label_1
_geom_bond_atom_site_label_2
_geom_bond_distance
_geom_bond_site_symmetry_2
_geom_bond_publ_flag
Ir1A O1A 2.007(3) . ?
Ir1A N1A 1.986(4) . ?
Ir1A C14A 2.177(6) . ?
Ir1A C15A 2.146(5) . ?
Ir1A C17A 2.162(5) . ?
Ir1A C16A 2.153(5) . ?
Ir1A C13A 2.158(5) . ?
Ir1B O1B 2.010(3) . ?
Ir1B N1B 1.987(4) . ?
Ir1B C14B 2.151(5) . ?
Ir1B C15B 2.180(5) . ?
Ir1B C16B 2.148(5) . ?
Ir1B C18B 2.150(5) . ?
Ir1B C17B 2.163(5) . ?
P1A F6A 1.591(3) . ?
P1A F2A 1.593(3) . ?
P1A F1A 1.594(3) . ?
P1A F4A 1.590(3) . ?
P1A F5A 1.591(3) . ?
P1A F3A 1.591(3) . ?
P1A F1 1.590(3) . ?
P1A F2 1.589(3) . ?
P1A F3 1.594(3) . ?
P1A F4 1.594(3) . ?
P1A F5 1.589(3) . ?
P1A F6 1.590(3) . ?
P1B F5C 1.593(3) . ?
P1B F2B 1.591(3) . ?
P1B F6B 1.598(3) . ?
P1B F4B 1.594(3) . ?
P1B F1B 1.591(3) . ?
P1B F3B 1.593(3) . ?
P1B F5B 1.593(3) . ?
P1B F2C 1.593(3) . ?
P1B F6C 1.593(3) . ?
P1B F4C 1.593(3) . ?
P1B F1C 1.594(3) . ?
P1B F3C 1.595(3) . ?
O1A C016 1.337(6) . ?
O1B C6B 1.328(6) . ?
O3A N3A 1.221(7) . ?
O3B N3B 1.229(7) . ?
N1B C1B 1.388(6) . ?
N1B C7B 1.402(6) . ?
O2A N3A 1.228(7) . ?
O2B N3B 1.223(7) . ?
C4A N3A 1.459(7) . ?
C4A C3A 1.391(8) . ?
C4A C5A 1.398(8) . ?
C1A C2A 1.404(7) . ?
C1A N1A 1.377(6) . ?
C1A C016 1.407(6) . ?
C2B H2B 0.9500 . ?
C2B C1B 1.402(6) . ?
C2B C3B 1.381(8) . ?
C1B C6B 1.412(6) . ?
C5B H5B 0.9500 . ?
C5B C6B 1.392(7) . ?
C5B C4B 1.386(7) . ?
N3B C4B 1.458(6) . ?
C2A H2A 0.9500 . ?
C2A C3A 1.384(7) . ?
N1A C6A 1.398(6) . ?
N2A C7A 1.364(8) . ?
N2A C6A 1.366(7) . ?
N2A C12A 1.497(7) . ?
C10A C11A 1.493(8) . ?
C10A C6A 1.391(7) . ?
C10A C9A 1.369(7) . ?
C3A H3A 0.9500 . ?
C8B C7B 1.377(7) . ?
C8B C13B 1.485(8) . ?
C8B C9B 1.369(8) . ?
C14B C15B 1.422(8) . ?
C14B C18B 1.446(8) . ?
C14B C19B 1.489(7) . ?
C7B N2B 1.364(6) . ?
N2B C11B 1.373(7) . ?
N2B C12B 1.492(7) . ?
C15B C16B 1.451(8) . ?
C15B C20B 1.496(9) . ?
C16B C17B 1.435(9) . ?
C16B C21B 1.494(8) . ?
C5A H5A 0.9500 . ?
C5A C016 1.397(7) . ?
C18B C17B 1.422(8) . ?
C18B C23B 1.495(9) . ?
C14A C15A 1.422(8) . ?
C14A C19A 1.481(10) . ?
C14A C13A 1.442(8) . ?
C4B C3B 1.393(8) . ?
C17B C22B 1.491(8) . ?
C22B H22D 0.9800 . ?
C22B H22E 0.9800 . ?
C22B H22F 0.9800 . ?
C13B H13A 0.9800 . ?
C13B H13B 0.9800 . ?
C13B H13C 0.9800 . ?
C11A H11A 0.9800 . ?
C11A H11B 0.9800 . ?
C11A H11C 0.9800 . ?
C15A C16A 1.451(8) . ?
C15A C20A 1.497(8) . ?
C3B H3B 0.9500 . ?
C7A H7A 0.9500 . ?
C7A C8A 1.382(9) . ?
C17A C16A 1.430(8) . ?
C17A C13A 1.453(9) . ?
C17A C22A 1.502(8) . ?
C11B H11D 0.9500 . ?
C11B C10B 1.368(10) . ?
C16A C21A 1.485(9) . ?
C12B H12D 0.9800 . ?
C12B H12E 0.9800 . ?
C12B H12F 0.9800 . ?
C20B H20D 0.9800 . ?
C20B H20E 0.9800 . ?
C20B H20F 0.9800 . ?
C10B H10B 0.9500 . ?
C10B C9B 1.363(9) . ?
C9B H9B 0.9500 . ?
C19A H19A 0.9800 . ?
C19A H19B 0.9800 . ?
C19A H19C 0.9800 . ?
C13A C18A 1.482(8) . ?
C20A H20A 0.9800 . ?
C20A H20B 0.9800 . ?
C20A H20C 0.9800 . ?
C9A H9A 0.9500 . ?
C9A C8A 1.356(10) . ?
C12A H12A 0.9800 . ?
C12A H12B 0.9800 . ?
C12A H12C 0.9800 . ?
C19B H19D 0.9800 . ?
C19B H19E 0.9800 . ?
C19B H19F 0.9800 . ?
C23B H23A 0.9800 . ?
C23B H23B 0.9800 . ?
C23B H23C 0.9800 . ?
C21B H21D 0.9800 . ?
C21B H21E 0.9800 . ?
C21B H21F 0.9800 . ?
C8A H8A 0.9500 . ?
C22A H22A 0.9800 . ?
C22A H22B 0.9800 . ?
C22A H22C 0.9800 . ?
C21A H21A 0.9800 . ?
C21A H21B 0.9800 . ?
C21A H21C 0.9800 . ?
C18A H18A 0.9800 . ?
C18A H18B 0.9800 . ?
C18A H18C 0.9800 . ?

loop_
_geom_angle_atom_site_label_1
_geom_angle_atom_site_label_2
_geom_angle_atom_site_label_3
_geom_angle
_geom_angle_site_symmetry_1
_geom_angle_site_symmetry_3
_geom_angle_publ_flag
O1A Ir1A C14A 104.68(18) . . ?
O1A Ir1A C15A 110.09(17) . . ?
O1A Ir1A C17A 169.23(19) . . ?
O1A Ir1A C16A 142.85(19) . . ?
O1A Ir1A C13A 130.2(2) . . ?
N1A Ir1A O1A 78.87(16) . . ?
N1A Ir1A C14A 166.4(2) . . ?
N1A Ir1A C15A 153.0(2) . . ?
N1A Ir1A C17A 109.73(19) . . ?
N1A Ir1A C16A 119.57(19) . . ?
N1A Ir1A C13A 129.4(2) . . ?
C15A Ir1A C14A 38.4(2) . . ?
C15A Ir1A C17A 65.3(2) . . ?
C15A Ir1A C16A 39.5(2) . . ?
C15A Ir1A C13A 64.9(2) . . ?
C17A Ir1A C14A 65.4(2) . . ?
C16A Ir1A C14A 65.4(2) . . ?
C16A Ir1A C17A 38.7(2) . . ?
C16A Ir1A C13A 65.4(2) . . ?
C13A Ir1A C14A 38.9(2) . . ?
C13A Ir1A C17A 39.3(2) . . ?
O1B Ir1B C14B 110.68(18) . . ?
O1B Ir1B C15B 104.16(17) . . ?
O1B Ir1B C16B 129.3(2) . . ?
O1B Ir1B C18B 144.20(19) . . ?
O1B Ir1B C17B 168.16(19) . . ?
N1B Ir1B O1B 79.15(15) . . ?
N1B Ir1B C14B 151.5(2) . . ?
N1B Ir1B C15B 168.0(2) . . ?
N1B Ir1B C16B 130.3(2) . . ?
N1B Ir1B C18B 118.91(19) . . ?
N1B Ir1B C17B 109.71(19) . . ?
C14B Ir1B C15B 38.3(2) . . ?
C14B Ir1B C17B 65.4(2) . . ?
C16B Ir1B C14B 64.86(19) . . ?
C16B Ir1B C15B 39.2(2) . . ?
C16B Ir1B C18B 64.6(2) . . ?
C16B Ir1B C17B 38.9(2) . . ?
C18B Ir1B C14B 39.3(2) . . ?
C18B Ir1B C15B 65.0(2) . . ?
C18B Ir1B C17B 38.5(2) . . ?
C17B Ir1B C15B 65.5(2) . . ?
F6A P1A F2A 74.4(16) . . ?
F6A P1A F1A 156.0(15) . . ?
F6A P1A F5A 95.0(6) . . ?
F2A P1A F1A 81.7(14) . . ?
F4A P1A F6A 122.0(15) . . ?
F4A P1A F2A 159.9(14) . . ?
F4A P1A F1A 81.8(13) . . ?
F4A P1A F5A 95.1(6) . . ?
F4A P1A F3A 93.7(13) . . ?
F5A P1A F2A 94.9(6) . . ?
F5A P1A F1A 85.1(12) . . ?
F3A P1A F6A 95.8(13) . . ?
F3A P1A F2A 71.6(14) . . ?
F3A P1A F1A 78.1(13) . . ?
F3A P1A F5A 159.7(14) . . ?
F1 P1A F3 83.8(5) . . ?
F1 P1A F4 87.3(5) . . ?
F1 P1A F6 92.4(4) . . ?
F2 P1A F1 172.6(5) . . ?
F2 P1A F3 90.6(5) . . ?
F2 P1A F4 87.5(4) . . ?
F2 P1A F6 92.9(5) . . ?
F3 P1A F4 86.3(6) . . ?
F5 P1A F1 93.0(5) . . ?
F5 P1A F2 91.6(5) . . ?
F5 P1A F3 86.8(5) . . ?
F5 P1A F4 173.0(6) . . ?
F5 P1A F6 95.9(6) . . ?
F6 P1A F3 175.5(5) . . ?
F6 P1A F4 91.0(6) . . ?
F5C P1B F1C 72.0(15) . . ?
F5C P1B F3C 151.7(17) . . ?
F2B P1B F6B 88.6(5) . . ?
F2B P1B F4B 173.4(6) . . ?
F2B P1B F3B 90.0(5) . . ?
F2B P1B F5B 92.6(6) . . ?
F4B P1B F6B 85.0(5) . . ?
F1B P1B F2B 90.8(6) . . ?
F1B P1B F6B 177.4(4) . . ?
F1B P1B F4B 95.7(7) . . ?
F1B P1B F3B 93.9(6) . . ?
F1B P1B F5B 94.0(5) . . ?
F3B P1B F6B 88.6(5) . . ?
F3B P1B F4B 88.5(5) . . ?
F3B P1B F5B 171.6(6) . . ?
F5B P1B F6B 83.5(5) . . ?
F5B P1B F4B 88.0(6) . . ?
F2C P1B F5C 93.6(17) . . ?
F2C P1B F1C 73.8(18) . . ?
F2C P1B F3C 84.8(17) . . ?
F6C P1B F5C 112.3(17) . . ?
F6C P1B F2C 99(2) . . ?
F6C P1B F4C 93(2) . . ?
F6C P1B F1C 172.2(17) . . ?
F6C P1B F3C 95.8(17) . . ?
F4C P1B F5C 86.5(14) . . ?
F4C P1B F2C 166.6(19) . . ?
F4C P1B F1C 93.6(18) . . ?
F4C P1B F3C 88.7(15) . . ?
F1C P1B F3C 80.5(16) . . ?
C016 O1A Ir1A 115.0(3) . . ?
C6B O1B Ir1B 115.2(3) . . ?
C1B N1B Ir1B 116.2(3) . . ?
C1B N1B C7B 119.2(4) . . ?
C7B N1B Ir1B 124.5(3) . . ?
C3A C4A N3A 118.6(5) . . ?
C3A C4A C5A 123.4(5) . . ?
C5A C4A N3A 118.0(5) . . ?
C2A C1A C016 120.8(4) . . ?
N1A C1A C2A 127.0(4) . . ?
N1A C1A C016 112.1(4) . . ?
O3A N3A O2A 123.4(5) . . ?
O3A N3A C4A 119.0(5) . . ?
O2A N3A C4A 117.7(5) . . ?
C1B C2B H2B 120.3 . . ?
C3B C2B H2B 120.3 . . ?
C3B C2B C1B 119.5(5) . . ?
N1B C1B C2B 126.8(5) . . ?
N1B C1B C6B 112.2(4) . . ?
C2B C1B C6B 121.0(5) . . ?
C6B C5B H5B 120.7 . . ?
C4B C5B H5B 120.7 . . ?
C4B C5B C6B 118.5(5) . . ?
O3B N3B C4B 118.6(5) . . ?
O2B N3B O3B 122.7(5) . . ?
O2B N3B C4B 118.8(5) . . ?
C1A C2A H2A 120.3 . . ?
C3A C2A C1A 119.3(5) . . ?
C3A C2A H2A 120.3 . . ?
C1A N1A Ir1A 116.8(3) . . ?
C1A N1A C6A 120.0(4) . . ?
C6A N1A Ir1A 123.2(3) . . ?
O1B C6B C1B 117.2(4) . . ?
O1B C6B C5B 123.7(4) . . ?
C5B C6B C1B 119.2(4) . . ?
C7A N2A C6A 120.6(5) . . ?
C7A N2A C12A 119.6(5) . . ?
C6A N2A C12A 119.7(5) . . ?
C6A C10A C11A 119.6(5) . . ?
C9A C10A C11A 121.4(5) . . ?
C9A C10A C6A 118.9(5) . . ?
C4A C3A H3A 120.5 . . ?
C2A C3A C4A 119.0(5) . . ?
C2A C3A H3A 120.5 . . ?
C7B C8B C13B 119.8(5) . . ?
C9B C8B C7B 119.4(5) . . ?
C9B C8B C13B 120.7(5) . . ?
C15B C14B Ir1B 71.9(3) . . ?
C15B C14B C18B 108.4(5) . . ?
C15B C14B C19B 126.6(6) . . ?
C18B C14B Ir1B 70.3(3) . . ?
C18B C14B C19B 124.9(6) . . ?
C19B C14B Ir1B 125.5(4) . . ?
C8B C7B N1B 120.0(4) . . ?
N2B C7B N1B 119.5(5) . . ?
N2B C7B C8B 120.5(5) . . ?
C7B N2B C11B 119.0(5) . . ?
C7B N2B C12B 120.2(5) . . ?
C11B N2B C12B 120.8(5) . . ?
C14B C15B Ir1B 69.8(3) . . ?
C14B C15B C16B 106.7(5) . . ?
C14B C15B C20B 127.2(5) . . ?
C16B C15B Ir1B 69.2(3) . . ?
C16B C15B C20B 126.0(6) . . ?
C20B C15B Ir1B 125.4(4) . . ?
C15B C16B Ir1B 71.6(3) . . ?
C15B C16B C21B 124.4(6) . . ?
C17B C16B Ir1B 71.1(3) . . ?
C17B C16B C15B 109.1(5) . . ?
C17B C16B C21B 126.5(6) . . ?
C21B C16B Ir1B 125.0(4) . . ?
C4A C5A H5A 121.4 . . ?
C016 C5A C4A 117.2(5) . . ?
C016 C5A H5A 121.4 . . ?
C14B C18B Ir1B 70.4(3) . . ?
C14B C18B C23B 125.1(6) . . ?
C17B C18B Ir1B 71.3(3) . . ?
C17B C18B C14B 108.7(5) . . ?
C17B C18B C23B 126.1(6) . . ?
C23B C18B Ir1B 126.6(4) . . ?
C15A C14A Ir1A 69.7(3) . . ?
C15A C14A C19A 127.5(6) . . ?
C15A C14A C13A 107.5(5) . . ?
C19A C14A Ir1A 126.3(4) . . ?
C13A C14A Ir1A 69.9(3) . . ?
C13A C14A C19A 125.0(6) . . ?
C5B C4B N3B 118.8(5) . . ?
C5B C4B C3B 123.0(5) . . ?
C3B C4B N3B 118.3(5) . . ?
C16B C17B Ir1B 70.0(3) . . ?
C16B C17B C22B 126.2(6) . . ?
C18B C17B Ir1B 70.2(3) . . ?
C18B C17B C16B 107.0(5) . . ?
C18B C17B C22B 126.7(6) . . ?
C22B C17B Ir1B 127.4(4) . . ?
C17B C22B H22D 109.5 . . ?
C17B C22B H22E 109.5 . . ?
C17B C22B H22F 109.5 . . ?
H22D C22B H22E 109.5 . . ?
H22D C22B H22F 109.5 . . ?
H22E C22B H22F 109.5 . . ?
O1A C016 C1A 117.1(4) . . ?
O1A C016 C5A 122.6(4) . . ?
C5A C016 C1A 120.2(4) . . ?
C8B C13B H13A 109.5 . . ?
C8B C13B H13B 109.5 . . ?
C8B C13B H13C 109.5 . . ?
H13A C13B H13B 109.5 . . ?
H13A C13B H13C 109.5 . . ?
H13B C13B H13C 109.5 . . ?
C10A C11A H11A 109.5 . . ?
C10A C11A H11B 109.5 . . ?
C10A C11A H11C 109.5 . . ?
H11A C11A H11B 109.5 . . ?
H11A C11A H11C 109.5 . . ?
H11B C11A H11C 109.5 . . ?
C14A C15A Ir1A 72.0(3) . . ?
C14A C15A C16A 109.0(5) . . ?
C14A C15A C20A 125.8(6) . . ?
C16A C15A Ir1A 70.5(3) . . ?
C16A C15A C20A 125.1(6) . . ?
C20A C15A Ir1A 126.2(4) . . ?
C2B C3B C4B 118.8(5) . . ?
C2B C3B H3B 120.6 . . ?
C4B C3B H3B 120.6 . . ?
N2A C7A H7A 120.3 . . ?
N2A C7A C8A 119.5(6) . . ?
C8A C7A H7A 120.3 . . ?
C16A C17A Ir1A 70.3(3) . . ?
C16A C17A C13A 107.7(5) . . ?
C16A C17A C22A 125.3(6) . . ?
C13A C17A Ir1A 70.2(3) . . ?
C13A C17A C22A 126.9(6) . . ?
C22A C17A Ir1A 127.7(4) . . ?
N2B C11B H11D 119.4 . . ?
C10B C11B N2B 121.2(5) . . ?
C10B C11B H11D 119.4 . . ?
C15A C16A Ir1A 70.0(3) . . ?
C15A C16A C21A 124.8(5) . . ?
C17A C16A Ir1A 71.0(3) . . ?
C17A C16A C15A 107.6(5) . . ?
C17A C16A C21A 127.5(5) . . ?
C21A C16A Ir1A 127.2(4) . . ?
N2B C12B H12D 109.5 . . ?
N2B C12B H12E 109.5 . . ?
N2B C12B H12F 109.5 . . ?
H12D C12B H12E 109.5 . . ?
H12D C12B H12F 109.5 . . ?
H12E C12B H12F 109.5 . . ?
C15B C20B H20D 109.5 . . ?
C15B C20B H20E 109.5 . . ?
C15B C20B H20F 109.5 . . ?
H20D C20B H20E 109.5 . . ?
H20D C20B H20F 109.5 . . ?
H20E C20B H20F 109.5 . . ?
C11B C10B H10B 120.4 . . ?
C9B C10B C11B 119.1(6) . . ?
C9B C10B H10B 120.4 . . ?
C8B C9B H9B 119.6 . . ?
C10B C9B C8B 120.8(6) . . ?
C10B C9B H9B 119.6 . . ?
N2A C6A N1A 119.2(4) . . ?
N2A C6A C10A 119.8(5) . . ?
C10A C6A N1A 120.9(4) . . ?
C14A C19A H19A 109.5 . . ?
C14A C19A H19B 109.5 . . ?
C14A C19A H19C 109.5 . . ?
H19A C19A H19B 109.5 . . ?
H19A C19A H19C 109.5 . . ?
H19B C19A H19C 109.5 . . ?
C14A C13A Ir1A 71.3(3) . . ?
C14A C13A C17A 108.2(5) . . ?
C14A C13A C18A 126.0(7) . . ?
C17A C13A Ir1A 70.5(3) . . ?
C17A C13A C18A 125.7(6) . . ?
C18A C13A Ir1A 125.0(4) . . ?
C15A C20A H20A 109.5 . . ?
C15A C20A H20B 109.5 . . ?
C15A C20A H20C 109.5 . . ?
H20A C20A H20B 109.5 . . ?
H20A C20A H20C 109.5 . . ?
H20B C20A H20C 109.5 . . ?
C10A C9A H9A 119.5 . . ?
C8A C9A C10A 121.0(5) . . ?
C8A C9A H9A 119.5 . . ?
N2A C12A H12A 109.5 . . ?
N2A C12A H12B 109.5 . . ?
N2A C12A H12C 109.5 . . ?
H12A C12A H12B 109.5 . . ?
H12A C12A H12C 109.5 . . ?
H12B C12A H12C 109.5 . . ?
C14B C19B H19D 109.5 . . ?
C14B C19B H19E 109.5 . . ?
C14B C19B H19F 109.5 . . ?
H19D C19B H19E 109.5 . . ?
H19D C19B H19F 109.5 . . ?
H19E C19B H19F 109.5 . . ?
C18B C23B H23A 109.5 . . ?
C18B C23B H23B 109.5 . . ?
C18B C23B H23C 109.5 . . ?
H23A C23B H23B 109.5 . . ?
H23A C23B H23C 109.5 . . ?
H23B C23B H23C 109.5 . . ?
C16B C21B H21D 109.5 . . ?
C16B C21B H21E 109.5 . . ?
C16B C21B H21F 109.5 . . ?
H21D C21B H21E 109.5 . . ?
H21D C21B H21F 109.5 . . ?
H21E C21B H21F 109.5 . . ?
C7A C8A H8A 120.0 . . ?
C9A C8A C7A 120.0(6) . . ?
C9A C8A H8A 120.0 . . ?
C17A C22A H22A 109.5 . . ?
C17A C22A H22B 109.5 . . ?
C17A C22A H22C 109.5 . . ?
H22A C22A H22B 109.5 . . ?
H22A C22A H22C 109.5 . . ?
H22B C22A H22C 109.5 . . ?
C16A C21A H21A 109.5 . . ?
C16A C21A H21B 109.5 . . ?
C16A C21A H21C 109.5 . . ?
H21A C21A H21B 109.5 . . ?
H21A C21A H21C 109.5 . . ?
H21B C21A H21C 109.5 . . ?
C13A C18A H18A 109.5 . . ?
C13A C18A H18B 109.5 . . ?
C13A C18A H18C 109.5 . . ?
H18A C18A H18B 109.5 . . ?
H18A C18A H18C 109.5 . . ?
H18B C18A H18C 109.5 . . ?

loop_
_geom_torsion_atom_site_label_1
_geom_torsion_atom_site_label_2
_geom_torsion_atom_site_label_3
_geom_torsion_atom_site_label_4
_geom_torsion
_geom_torsion_site_symmetry_1
_geom_torsion_site_symmetry_2
_geom_torsion_site_symmetry_3
_geom_torsion_site_symmetry_4
_geom_torsion_publ_flag
Ir1A O1A C016 C1A -0.3(5) . . . . ?
Ir1A O1A C016 C5A -180.0(4) . . . . ?
Ir1A N1A C6A N2A -89.7(6) . . . . ?
Ir1A N1A C6A C10A 89.1(6) . . . . ?
Ir1A C14A C15A C16A -61.1(4) . . . . ?
Ir1A C14A C15A C20A 122.0(6) . . . . ?
Ir1A C14A C13A C17A 61.1(4) . . . . ?
Ir1A C14A C13A C18A -120.2(6) . . . . ?
Ir1A C15A C16A C17A -61.4(4) . . . . ?
Ir1A C15A C16A C21A 122.1(6) . . . . ?
Ir1A C17A C16A C15A 60.8(4) . . . . ?
Ir1A C17A C16A C21A -122.8(6) . . . . ?
Ir1A C17A C13A C14A -61.6(4) . . . . ?
Ir1A C17A C13A C18A 119.7(5) . . . . ?
Ir1B O1B C6B C1B -0.5(5) . . . . ?
Ir1B O1B C6B C5B 179.7(4) . . . . ?
Ir1B N1B C1B C2B 177.9(4) . . . . ?
Ir1B N1B C1B C6B -2.5(5) . . . . ?
Ir1B N1B C7B C8B 87.8(5) . . . . ?
Ir1B N1B C7B N2B -89.8(6) . . . . ?
Ir1B C14B C15B C16B -59.6(4) . . . . ?
Ir1B C14B C15B C20B 119.7(6) . . . . ?
Ir1B C14B C18B C17B 61.3(4) . . . . ?
Ir1B C14B C18B C23B -121.6(6) . . . . ?
Ir1B C15B C16B C17B -61.6(4) . . . . ?
Ir1B C15B C16B C21B 120.4(5) . . . . ?
Ir1B C16B C17B C18B -60.8(4) . . . . ?
Ir1B C16B C17B C22B 122.3(6) . . . . ?
Ir1B C18B C17B C16B 60.6(4) . . . . ?
Ir1B C18B C17B C22B -122.5(6) . . . . ?
O3B N3B C4B C5B 8.9(7) . . . . ?
O3B N3B C4B C3B -171.2(5) . . . . ?
N1B C1B C6B O1B 1.9(6) . . . . ?
N1B C1B C6B C5B -178.2(4) . . . . ?
N1B C7B N2B C11B 176.2(5) . . . . ?
N1B C7B N2B C12B -3.8(7) . . . . ?
O2B N3B C4B C5B -171.0(5) . . . . ?
O2B N3B C4B C3B 9.0(7) . . . . ?
C4A C5A C016 O1A -179.3(4) . . . . ?
C4A C5A C016 C1A 1.0(7) . . . . ?
C1A C2A C3A C4A 0.1(7) . . . . ?
C1A N1A C6A N2A 89.6(6) . . . . ?
C1A N1A C6A C10A -91.6(6) . . . . ?
N3A C4A C3A C2A 178.4(5) . . . . ?
N3A C4A C5A C016 -179.0(4) . . . . ?
C2B C1B C6B O1B -178.4(4) . . . . ?
C2B C1B C6B C5B 1.4(7) . . . . ?
C1B N1B C7B C8B -88.4(6) . . . . ?
C1B N1B C7B N2B 93.9(6) . . . . ?
C1B C2B C3B C4B 0.1(8) . . . . ?
C5B C4B C3B C2B 0.3(8) . . . . ?
N3B C4B C3B C2B -179.7(5) . . . . ?
C2A C1A N1A Ir1A -177.1(4) . . . . ?
C2A C1A N1A C6A 3.6(7) . . . . ?
C2A C1A C016 O1A 178.3(4) . . . . ?
C2A C1A C016 C5A -2.1(7) . . . . ?
N1A C1A C2A C3A -179.0(5) . . . . ?
N1A C1A C016 O1A -1.4(6) . . . . ?
N1A C1A C016 C5A 178.3(4) . . . . ?
C6B C5B C4B N3B -179.8(4) . . . . ?
C6B C5B C4B C3B 0.2(7) . . . . ?
N2A C7A C8A C9A 3.6(13) . . . . ?
C10A C9A C8A C7A -3.4(12) . . . . ?
C3A C4A N3A O3A 168.0(5) . . . . ?
C3A C4A N3A O2A -12.6(7) . . . . ?
C3A C4A C5A C016 0.6(7) . . . . ?
C8B C7B N2B C11B -1.5(8) . . . . ?
C8B C7B N2B C12B 178.6(5) . . . . ?
C14B C15B C16B Ir1B 60.0(4) . . . . ?
C14B C15B C16B C17B -1.6(6) . . . . ?
C14B C15B C16B C21B -179.7(5) . . . . ?
C14B C18B C17B Ir1B -60.8(4) . . . . ?
C14B C18B C17B C16B -0.2(6) . . . . ?
C14B C18B C17B C22B 176.8(5) . . . . ?
C7B N1B C1B C2B -5.6(7) . . . . ?
C7B N1B C1B C6B 174.1(4) . . . . ?
C7B C8B C9B C10B -1.3(9) . . . . ?
C7B N2B C11B C10B 0.7(9) . . . . ?
N2B C11B C10B C9B -0.2(10) . . . . ?
C15B C14B C18B Ir1B -62.2(4) . . . . ?
C15B C14B C18B C17B -0.9(6) . . . . ?
C15B C14B C18B C23B 176.2(5) . . . . ?
C15B C16B C17B Ir1B 61.9(3) . . . . ?
C15B C16B C17B C18B 1.1(6) . . . . ?
C15B C16B C17B C22B -175.8(5) . . . . ?
C5A C4A N3A O3A -12.3(7) . . . . ?
C5A C4A N3A O2A 167.0(5) . . . . ?
C5A C4A C3A C2A -1.2(8) . . . . ?
C18B C14B C15B Ir1B 61.1(4) . . . . ?
C18B C14B C15B C16B 1.5(6) . . . . ?
C18B C14B C15B C20B -179.1(6) . . . . ?
C14A C15A C16A Ir1A 62.0(4) . . . . ?
C14A C15A C16A C17A 0.6(6) . . . . ?
C14A C15A C16A C21A -175.9(5) . . . . ?
C4B C5B C6B O1B 178.8(4) . . . . ?
C4B C5B C6B C1B -1.0(7) . . . . ?
C016 C1A C2A C3A 1.5(7) . . . . ?
C016 C1A N1A Ir1A 2.5(5) . . . . ?
C016 C1A N1A C6A -176.8(4) . . . . ?
C13B C8B C7B N1B 5.6(8) . . . . ?
C13B C8B C7B N2B -176.7(5) . . . . ?
C13B C8B C9B C10B 177.2(6) . . . . ?
C11A C10A C6A N1A 1.6(8) . . . . ?
C11A C10A C6A N2A -179.6(5) . . . . ?
C11A C10A C9A C8A -177.9(7) . . . . ?
C15A C14A C13A Ir1A -59.7(4) . . . . ?
C15A C14A C13A C17A 1.4(6) . . . . ?
C15A C14A C13A C18A -179.9(5) . . . . ?
C3B C2B C1B N1B 178.7(5) . . . . ?
C3B C2B C1B C6B -0.9(7) . . . . ?
C7A N2A C6A N1A 177.2(6) . . . . ?
C7A N2A C6A C10A -1.6(9) . . . . ?
C11B C10B C9B C8B 0.5(10) . . . . ?
C16A C17A C13A Ir1A 60.6(4) . . . . ?
C16A C17A C13A C14A -1.0(6) . . . . ?
C16A C17A C13A C18A -179.7(5) . . . . ?
C12B N2B C11B C10B -179.3(6) . . . . ?
C20B C15B C16B Ir1B -119.4(6) . . . . ?
C20B C15B C16B C17B 179.0(5) . . . . ?
C20B C15B C16B C21B 1.0(9) . . . . ?
C9B C8B C7B N1B -175.9(5) . . . . ?
C9B C8B C7B N2B 1.8(8) . . . . ?
C6A N2A C7A C8A -1.1(11) . . . . ?
C6A C10A C9A C8A 0.7(10) . . . . ?
C19A C14A C15A Ir1A -120.8(6) . . . . ?
C19A C14A C15A C16A 178.1(6) . . . . ?
C19A C14A C15A C20A 1.2(10) . . . . ?
C19A C14A C13A Ir1A 120.9(6) . . . . ?
C19A C14A C13A C17A -178.0(6) . . . . ?
C19A C14A C13A C18A 0.7(9) . . . . ?
C13A C14A C15A Ir1A 59.9(4) . . . . ?
C13A C14A C15A C16A -1.3(6) . . . . ?
C13A C14A C15A C20A -178.1(5) . . . . ?
C13A C17A C16A Ir1A -60.5(3) . . . . ?
C13A C17A C16A C15A 0.2(6) . . . . ?
C13A C17A C16A C21A 176.6(5) . . . . ?
C20A C15A C16A Ir1A -121.1(5) . . . . ?
C20A C15A C16A C17A 177.5(5) . . . . ?
C20A C15A C16A C21A 1.0(9) . . . . ?
C9A C10A C6A N1A -177.0(5) . . . . ?
C9A C10A C6A N2A 1.8(9) . . . . ?
C12A N2A C7A C8A -179.0(7) . . . . ?
C12A N2A C6A N1A -4.9(8) . . . . ?
C12A N2A C6A C10A 176.3(5) . . . . ?
C19B C14B C15B Ir1B -121.3(6) . . . . ?
C19B C14B C15B C16B 179.1(5) . . . . ?
C19B C14B C15B C20B -1.5(9) . . . . ?
C19B C14B C18B Ir1B 120.2(5) . . . . ?
C19B C14B C18B C17B -178.5(5) . . . . ?
C19B C14B C18B C23B -1.4(9) . . . . ?
C23B C18B C17B Ir1B 122.1(6) . . . . ?
C23B C18B C17B C16B -177.2(5) . . . . ?
C23B C18B C17B C22B -0.3(10) . . . . ?
C21B C16B C17B Ir1B -120.1(5) . . . . ?
C21B C16B C17B C18B 179.1(5) . . . . ?
C21B C16B C17B C22B 2.2(9) . . . . ?
C22A C17A C16A Ir1A 122.8(6) . . . . ?
C22A C17A C16A C15A -176.4(5) . . . . ?
C22A C17A C16A C21A 0.0(9) . . . . ?
C22A C17A C13A Ir1A -122.8(6) . . . . ?
C22A C17A C13A C14A 175.6(5) . . . . ?
C22A C17A C13A C18A -3.1(9) . . . . ?

_shelx_res_file                  
;
TITL 24ma053_absorption_a.res in Pna2(1)
    24ma053_absorption.res
    created by SHELXL-2018/3 at 16:29:40 on 03-Jul-2024
REM Old TITL 24MA053_absorption in Pna2(1)
REM SHELXT solution in Pna2(1): R1 0.053, Rweak 0.006, Alpha 0.022
REM <I/s> 2.505 for 590 systematic absences, Orientation as input
REM Flack x = 0.460 ( 0.002 ) from 4904 Parsons' quotients
REM Formula found by SHELXT: C48 N4 O4 F14 P2 Ir2
CELL 0.71073 20.0863 7.4416 34.1259 90 90 90
ZERR 8 0.0002 0.0001 0.0004 0 0 0
LATT -1
SYMM -X,-Y,0.5+Z
SYMM 0.5+X,0.5-Y,+Z
SYMM 0.5-X,0.5+Y,0.5+Z
SFAC C H N O F P Ir
UNIT 184 216 24 24 48 8 8
SADI 0.002 P1B F6B P1B F6C P1B F4B P1B F4C P1B F1C P1B F1B P1B F2B P1B F2C =
 P1B F3C P1B F3B P1B F5B P1B F5C
SADI 0.002 P1A F2A P1A F6 P1A F5A P1A F4 P1A F1A P1A F2 P1A F3 P1A F4A P1A =
 F6A P1A F1 P1A F5 P1A F3A
DELU 0.001 0.001 P1A F6A F2A F1A F4A F5A F3A
DELU 0.001 0.001 P1B F5C F2B F6B F4B F1B F3B
ISOR 0.01 0.005 F6A F2A F1A F4A F5A F3A F1 F2 F3 F4 F5 F6
SADI 0.002 F5A F2A F5A F4A F5A F6A
ISOR 0.01 0.01 P1B F5C F2B F6B F1B F5B F2C F6C F4C F1C F3C
ISOR 0.01 0.005 F3B F4B
DELU 0.001 0.001 P1A F1 F2 F3 F4 F5 F6
DELU 0.001 0.001 F5B F3C F2C F1C F4C F6C P1B

L.S. 10
PLAN  10
SIZE 0.118 0.198 0.43
TEMP -100
CONF
BOND
list 4
MORE -1
BOND $H
fmap 2 53
acta
TWIN -1 0 0 0 -1 0 0 0 -1 2
REM <olex2.extras>
REM <HklSrc "%.\\24MA053_absorption.hkl">
REM </olex2.extras>

WGHT    0.038800    3.618000
BASF   0.46791
FVAR       0.12948   0.77930   0.21957
IR1A  7    0.521397    0.813119    0.408050    11.00000    0.02040    0.02074 =
         0.02482   -0.00419    0.00240   -0.00138
IR1B  7    0.212255    0.194006    0.596890    11.00000    0.01997    0.02113 =
         0.02279   -0.00392    0.00145   -0.00175
P1A   6    0.719584    0.353943    0.297201    11.00000    0.04810    0.04669 =
         0.06596    0.02077    0.00059    0.01232
P1B   6    0.509948    0.868119    0.703508    11.00000    0.03605    0.05790 =
         0.07469   -0.02749   -0.00433   -0.00427
O1A   4    0.493408    0.981698    0.450902    11.00000    0.02578    0.02381 =
         0.02473   -0.00606   -0.00017    0.00297
O1B   4    0.242572    0.028111    0.553981    11.00000    0.02570    0.02648 =
         0.02298   -0.00617   -0.00108    0.00219
O3A   4    0.336573    1.366172    0.528663    11.00000    0.04859    0.03017 =
         0.02883   -0.00330    0.00748    0.00537
O3B   4    0.401552   -0.359021    0.479031    11.00000    0.04966    0.03337 =
         0.02394   -0.00262    0.00908    0.00459
N1B   3    0.303985    0.137047    0.614775    11.00000    0.02276    0.02709 =
         0.02211   -0.00833    0.00109    0.00093
O2A   4    0.253174    1.401430    0.489612    11.00000    0.05562    0.05630 =
         0.04575   -0.00354    0.00388    0.03337
O2B   4    0.485273   -0.388094    0.517871    11.00000    0.04915    0.06712 =
         0.04089   -0.00615    0.00120    0.03461
C4A   1    0.336380    1.207659    0.470377    11.00000    0.03447    0.02526 =
         0.02142    0.00614    0.00616    0.00618
C1A   1    0.392389    0.978186    0.416693    11.00000    0.02739    0.01937 =
         0.02038    0.00260    0.00124   -0.00035
N3A   3    0.306852    1.333067    0.498284    11.00000    0.03645    0.02978 =
         0.03035    0.00292    0.00990    0.00810
C2B   1    0.407190   -0.028648    0.596225    11.00000    0.02769    0.03123 =
         0.02504   -0.00037   -0.00272    0.00046
AFIX  43
H2B   2    0.431607    0.013206    0.618250    11.00000   -1.20000
AFIX   0
C1B   1    0.341080    0.025693    0.590537    11.00000    0.02420    0.01804 =
         0.02428   -0.00056    0.00085   -0.00327
C5B   1    0.334116   -0.149954    0.531058    11.00000    0.03026    0.02070 =
         0.02117    0.00050    0.00148    0.00206
AFIX  43
H5B   2    0.310192   -0.192926    0.508947    11.00000   -1.20000
AFIX   0
N3B   3    0.430892   -0.324184    0.509723    11.00000    0.04190    0.02784 =
         0.02640    0.00426    0.00837    0.01087

C2A   1    0.325413    1.028896    0.412525    11.00000    0.02552    0.02715 =
         0.02527    0.00290   -0.00166    0.00143
AFIX  43
H2A   2    0.299659    0.984352    0.391293    11.00000   -1.20000
AFIX   0
N1A   3    0.428351    0.867321    0.392273    11.00000    0.02330    0.02596 =
         0.02380   -0.00585   -0.00086   -0.00059

C6B   1    0.304348   -0.033091    0.557656    11.00000    0.02709    0.01759 =
         0.02146    0.00147    0.00152    0.00070
N2A   3    0.404555    0.896846    0.324130    11.00000    0.04508    0.02713 =
         0.02832    0.00395   -0.00278   -0.00711
C10A  1    0.366274    0.636109    0.357968    11.00000    0.02912    0.02286 =
         0.02692    0.00047   -0.00276   -0.00823
C3A   1    0.297319    1.144403    0.439660    11.00000    0.02622    0.02765 =
         0.03101    0.00675    0.00287    0.00610
AFIX  43
H3A   2    0.252064    1.179960    0.437353    11.00000   -1.20000
AFIX   0

C8B   1    0.322715    0.089907    0.683640    11.00000    0.02961    0.02375 =
         0.01912   -0.00170   -0.00116    0.00017
PART 1
F6A   5    0.738600    0.171616    0.275574    31.00000    0.05240    0.05965 =
         0.07232    0.00627    0.00355    0.00908

PART 0
C14B  1    0.105861    0.181726    0.603660    11.00000    0.02136    0.02623 =
         0.04450   -0.00630    0.00054   -0.00205
C7B   1    0.331249    0.193202    0.650555    11.00000    0.02304    0.02241 =
         0.02483   -0.00678   -0.00131    0.00067

PART 1
F2A   5    0.798620    0.340373    0.299575    31.00000    0.04756    0.07190 =
         0.08088   -0.00006   -0.00144    0.01055

PART 0
N2B   3    0.364064    0.353398    0.652554    11.00000    0.02830    0.03243 =
         0.03289   -0.00298   -0.00150   -0.00506
C15B  1    0.120518    0.311405    0.574303    11.00000    0.02559    0.03423 =
         0.02948   -0.00289    0.00022    0.00844
C16B  1    0.161727    0.447682    0.592664    11.00000    0.02688    0.02519 =
         0.04201   -0.00502    0.00814    0.00364

C5A   1    0.402861    1.158013    0.475848    11.00000    0.03103    0.02113 =
         0.01985   -0.00103    0.00160    0.00110
AFIX  43
H5A   2    0.428134    1.202665    0.497269    11.00000   -1.20000
AFIX   0

C18B  1    0.136084    0.239449    0.640010    11.00000    0.02743    0.03646 =
         0.02748   -0.00398    0.00696    0.00069
C14A  1    0.613376    0.692699    0.429211    11.00000    0.02976    0.03439 =
         0.03550   -0.00299    0.00156    0.00949
C4B   1    0.399407   -0.202235    0.537535    11.00000    0.03522    0.02047 =
         0.02235    0.00108    0.00696    0.00617
C17B  1    0.170467    0.403642    0.633283    11.00000    0.02341    0.03196 =
         0.03959   -0.01171    0.00863   -0.00123
C22B  1    0.205804    0.514858    0.663103    11.00000    0.04048    0.05130 =
         0.05637   -0.03277    0.00329   -0.00614
AFIX 137
H22D  2    0.220516    0.437908    0.684739    11.00000   -1.50000
H22E  2    0.175545    0.607300    0.673160    11.00000   -1.50000
H22F  2    0.244569    0.572446    0.651005    11.00000   -1.50000
AFIX   0

PART 1
F1A   5    0.733128    0.532375    0.321759    31.00000    0.06161    0.06158 =
         0.05713    0.01043   -0.00967    0.01786

PART 2
F5C   5    0.432233    0.827511    0.700462   -21.00000    0.03533    0.02743 =
         0.06548   -0.00367   -0.01035    0.00180

PART 1
F4A   5    0.647295    0.439880    0.293977    31.00000    0.04774    0.07388 =
         0.05805    0.00661    0.00360    0.01531

PART 0
C016  1    0.430588    1.040017    0.448508    11.00000    0.02568    0.02026 =
         0.02055    0.00213    0.00168    0.00133

C13B  1    0.290096   -0.088614    0.680627    11.00000    0.04753    0.03052 =
         0.04113    0.00696   -0.00016   -0.00544
AFIX 137
H13A  2    0.249673   -0.078215    0.664707    11.00000   -1.50000
H13B  2    0.278355   -0.131373    0.706894    11.00000   -1.50000
H13C  2    0.320732   -0.174080    0.668290    11.00000   -1.50000
AFIX   0

C11A  1    0.360233    0.531755    0.395177    11.00000    0.04203    0.03856 =
         0.03680    0.00745   -0.00291   -0.01406
AFIX 137
H11A  2    0.404045    0.522356    0.407646    11.00000   -1.50000
H11B  2    0.343319    0.411109    0.389395    11.00000   -1.50000
H11C  2    0.329369    0.593322    0.412909    11.00000   -1.50000
AFIX   0
C15A  1    0.627341    0.824626    0.400213    11.00000    0.01939    0.03059 =
         0.03709   -0.00613    0.00082    0.00016

PART 1
F2B   5    0.480006    0.958880    0.741877    21.00000    0.06043    0.12457 =
         0.07605   -0.01405    0.02382    0.01808

PART 0
C3B   1    0.436549   -0.143558    0.569543    11.00000    0.02669    0.02888 =
         0.02965    0.00473    0.00212    0.00561
AFIX  43
H3B   2    0.481287   -0.181896    0.572962    11.00000   -1.20000
AFIX   0

C7A   1    0.379145    0.831602    0.289893    11.00000    0.06825    0.04901 =
         0.02152    0.00199   -0.00442   -0.00845
AFIX  43
H7A   2    0.382273    0.900234    0.266492    11.00000   -1.20000
AFIX   0
C17A  1    0.561835    0.606149    0.370503    11.00000    0.02895    0.03053 =
         0.03600   -0.01283    0.00796    0.00005

C11B  1    0.387141    0.412068    0.688184    11.00000    0.04105    0.03117 =
         0.04208   -0.01464   -0.01154   -0.00106
AFIX  43
H11D  2    0.409617    0.524146    0.689803    11.00000   -1.20000
AFIX   0

C16A  1    0.596030    0.771694    0.363662    11.00000    0.02574    0.03210 =
         0.03032   -0.00542    0.00659    0.00172
PART 1
F6B   5    0.501869    1.056566    0.681536    21.00000    0.08200    0.06149 =
         0.08661   -0.01201    0.01204   -0.02424

PART 0
C12B  1    0.374536    0.462581    0.616419    11.00000    0.03436    0.03303 =
         0.04185    0.00752    0.00285   -0.00904
AFIX 137
H12D  2    0.399965    0.392296    0.597294    11.00000   -1.50000
H12E  2    0.399232    0.572019    0.623043    11.00000   -1.50000
H12F  2    0.331292    0.495161    0.605179    11.00000   -1.50000
AFIX   0

PART 1
F5A   5    0.707036    0.262804    0.338728    31.00000    0.07595    0.07191 =
         0.06034    0.02101    0.00383    0.01041

PART 0
C20B  1    0.098767    0.308838    0.532375    11.00000    0.04639    0.06107 =
         0.03718   -0.00311   -0.00704    0.01687
AFIX 137
H20D  2    0.137171    0.331977    0.515396    11.00000   -1.50000
H20E  2    0.065023    0.401967    0.528159    11.00000   -1.50000
H20F  2    0.079861    0.190887    0.526107    11.00000   -1.50000
AFIX   0
C10B  1    0.378337    0.311939    0.721417    11.00000    0.05543    0.04256 =
         0.03224   -0.01490   -0.01231    0.00369
AFIX  43
H10B  2    0.394636    0.353670    0.745915    11.00000   -1.20000
AFIX   0
C9B   1    0.345874    0.151554    0.718896    11.00000    0.04743    0.04701 =
         0.02155   -0.00269   -0.00427    0.00359
AFIX  43
H9B   2    0.339236    0.081713    0.741868    11.00000   -1.20000
AFIX   0

C6A   1    0.399260    0.800402    0.358040    11.00000    0.02987    0.02414 =
         0.01942   -0.00165    0.00169   -0.00236
C19A  1    0.636910    0.689264    0.470330    11.00000    0.05050    0.06420 =
         0.03864   -0.00184   -0.00578    0.01819
AFIX 137
H19A  2    0.655863    0.806525    0.477140    11.00000   -1.50000
H19B  2    0.671042    0.596150    0.473295    11.00000   -1.50000
H19C  2    0.599398    0.662842    0.487765    11.00000   -1.50000
AFIX   0
C13A  1    0.571870    0.557598    0.411311    11.00000    0.02982    0.02422 =
         0.05212   -0.00207    0.01124    0.00504
C20A  1    0.670417    0.986857    0.405605    11.00000    0.02918    0.04738 =
         0.07506   -0.00992   -0.00097   -0.01398
AFIX 137
H20A  2    0.658743    1.077593    0.385959    11.00000   -1.50000
H20B  2    0.717253    0.952851    0.402487    11.00000   -1.50000
H20C  2    0.663461    1.036354    0.431900    11.00000   -1.50000
AFIX   0
C9A   1    0.341243    0.571826    0.323383    11.00000    0.05224    0.03327 =
         0.03798   -0.00406   -0.00991   -0.01489
AFIX  43
H9A   2    0.318219    0.460322    0.323112    11.00000   -1.20000
AFIX   0

PART 1
F4B   5    0.540683    0.800060    0.663098    21.00000    0.10418    0.12587 =
         0.09083   -0.07032   -0.00599    0.02127

PART 0
C12A  1    0.436419    1.078628    0.324777    11.00000    0.04788    0.03263 =
         0.04107    0.00940   -0.00293   -0.01142
AFIX 137
H12A  2    0.482405    1.067772    0.334076    11.00000   -1.50000
H12B  2    0.411442    1.157774    0.342404    11.00000   -1.50000
H12C  2    0.436275    1.129366    0.298277    11.00000   -1.50000
AFIX   0

PART 1
F3A   5    0.750493    0.483412    0.264865    31.00000    0.05768    0.06428 =
         0.06071    0.01051    0.00641   -0.00740

PART 0
C19B  1    0.064253    0.017617    0.598928    11.00000    0.03469    0.04121 =
         0.07803   -0.00814   -0.00068   -0.01329
AFIX 137
H19D  2    0.062391   -0.015616    0.571162    11.00000   -1.50000
H19E  2    0.019129    0.041651    0.608509    11.00000   -1.50000
H19F  2    0.083847   -0.081224    0.613999    11.00000   -1.50000
AFIX   0
C23B  1    0.128988    0.145661    0.678530    11.00000    0.04481    0.05788 =
         0.03592    0.00669    0.01610    0.00583
AFIX 137
H23A  2    0.123302    0.016457    0.674095    11.00000   -1.50000
H23B  2    0.090013    0.192891    0.692398    11.00000   -1.50000
H23C  2    0.168998    0.166162    0.694344    11.00000   -1.50000
AFIX   0
C21B  1    0.188127    0.609984    0.572106    11.00000    0.05232    0.02455 =
         0.07010    0.00665    0.02357    0.00243
AFIX 137
H21D  2    0.227648    0.654218    0.585909    11.00000   -1.50000
H21E  2    0.153943    0.703935    0.571782    11.00000   -1.50000
H21F  2    0.200108    0.578259    0.545141    11.00000   -1.50000
AFIX   0

PART 1
F1B   5    0.514454    0.679186    0.725145    21.00000    0.07501    0.08306 =
         0.15794    0.01681   -0.04520    0.01207
F3B   5    0.582810    0.928441    0.716431    21.00000    0.03706    0.13196 =
         0.09446   -0.05434    0.00416   -0.01608

PART 0
C8A   1    0.348813    0.664873    0.289512    11.00000    0.07345    0.04915 =
         0.02941   -0.00831   -0.01581   -0.01354
AFIX  43
H8A   2    0.333275    0.615488    0.265526    11.00000   -1.20000
AFIX   0
C22A  1    0.525807    0.498451    0.339924    11.00000    0.04044    0.05362 =
         0.06689   -0.03910    0.00832   -0.00970
AFIX 137
H22A  2    0.489043    0.432608    0.352183    11.00000   -1.50000
H22B  2    0.556740    0.413047    0.327827    11.00000   -1.50000
H22C  2    0.508126    0.579411    0.319807    11.00000   -1.50000
AFIX   0
C21A  1    0.602988    0.869409    0.325957    11.00000    0.03922    0.06205 =
         0.03801    0.00533    0.01211    0.00016
AFIX 137
H21A  2    0.565535    0.839085    0.308781    11.00000   -1.50000
H21B  2    0.644821    0.834520    0.313288    11.00000   -1.50000
H21C  2    0.603200    0.999125    0.330911    11.00000   -1.50000
AFIX   0
C18A  1    0.545222    0.394856    0.430829    11.00000    0.05138    0.02920 =
         0.07734    0.00963    0.02242    0.00639
AFIX 137
H18A  2    0.523778    0.429002    0.455525    11.00000   -1.50000
H18B  2    0.581748    0.311086    0.436193    11.00000   -1.50000
H18C  2    0.512520    0.336876    0.413673    11.00000   -1.50000
AFIX   0

PART 1
F5B   5    0.437991    0.829820    0.685742    21.00000    0.05404    0.06479 =
         0.09423    0.02236   -0.03268   -0.01688
PART 2
F2C   5    0.500377    1.022781    0.735277   -21.00000    0.08540    0.08032 =
         0.10471   -0.05343   -0.01924    0.01483
F6C   5    0.536254    0.986495    0.667843   -21.00000    0.09898    0.10596 =
         0.10004    0.01109    0.00227   -0.00572
F4C   5    0.520840    0.684141    0.680532   -21.00000    0.04712    0.08002 =
         0.09758   -0.04953   -0.00070    0.00569
F1C   5    0.487441    0.770608    0.742936   -21.00000    0.05731    0.10109 =
         0.08379   -0.02137    0.01557   -0.01797
F3C   5    0.580985    0.840716    0.723495   -21.00000    0.03554    0.07957 =
         0.09435   -0.02054   -0.00909   -0.01042

F1    5    0.720714    0.144641    0.287802   -31.00000    0.05962    0.05553 =
         0.08921   -0.00304   -0.02407   -0.00487
F2    5    0.708557    0.559573    0.307976   -31.00000    0.10324    0.05439 =
         0.10416    0.00840    0.01077    0.02790
F3    5    0.649545    0.348380    0.275279   -31.00000    0.05447    0.10202 =
         0.11430    0.02635   -0.01800    0.01270
F4    5    0.679237    0.305294    0.336002   -31.00000    0.11221    0.09458 =
         0.08048    0.02418    0.03030    0.00623
F5    5    0.751218    0.405505    0.256046   -31.00000    0.08875    0.09269 =
         0.06517    0.00899    0.01231   -0.01467
F6    5    0.788240    0.343929    0.320315   -31.00000    0.07753    0.05247 =
         0.08911   -0.01745   -0.03416    0.00805
HKLF 4


REM  24ma053_absorption_a.res in Pna2(1)
REM wR2 = 0.0614, GooF = S = 1.033, Restrained GooF = 1.077 for all data
REM R1 = 0.0240 for 14687 Fo > 4sig(Fo) and 0.0265 for all 15596 data
REM 792 parameters refined using 360 restraints

END

WGHT      0.0388      3.6186

REM Highest difference peak  1.543,  deepest hole -0.715,  1-sigma level  0.091
Q1    1   0.2156  0.1964  0.6212  11.00000  0.05    1.54
Q2    1   0.2132  0.0884  0.6007  11.00000  0.05    1.52
Q3    1   0.2158  0.2993  0.6015  11.00000  0.05    1.31
Q4    1   0.5208  0.7981  0.3785  11.00000  0.05    1.14
Q5    1   0.2151  0.2021  0.5795  11.00000  0.05    1.10
Q6    1   0.5182  0.7059  0.4028  11.00000  0.05    0.81
Q7    1   0.5213  0.9194  0.3987  11.00000  0.05    0.79
Q8    1   0.4813  0.6962  0.7419  11.00000  0.05    0.65
Q9    1   0.7418  0.5929  0.3222  11.00000  0.05    0.59
Q10   1   0.4960  1.0994  0.6811  11.00000  0.05    0.56
;
_shelx_res_checksum              42329
_olex2_submission_special_instructions 'No special instructions were received'
_oxdiff_exptl_absorpt_empirical_details 
;
Empirical correction (ABSPACK) includes:
- Absorption correction using spherical harmonics
- Frame scaling
;
_oxdiff_exptl_absorpt_empirical_full_max 2.381
_oxdiff_exptl_absorpt_empirical_full_min 0.600
loop_
_twin_individual_id
_twin_individual_mass_fraction_refined
1 0.532(6)
2 0.468(6)

####################################################################### 
# 
# This file contains crystal structure data downloaded from the 
# Cambridge Structural Database (CSD) hosted by the Cambridge 
# Crystallographic Data Centre (CCDC).
# 
# Full information about CCDC data access policies and citation 
# guidelines are available at http://www.ccdc.cam.ac.uk/access/V1 
# 
# Audit and citation data items may have been added by the CCDC. 
# Please retain this information to preserve the provenance of 
# this file and to allow appropriate attribution of the data. 
# 
#######################################################################

data_25MA038_pMeO
_database_code_depnum_ccdc_archive 'CCDC 2555906'
loop_
_audit_author_name
_audit_author_address
'Lorraine Malaspina'
;University of Bern
Switzerland
;
_audit_update_record             
;
2026-05-21 deposited with the CCDC.	2026-06-29 downloaded from the CCDC.
;

_audit_creation_date             2025-04-11T15:12:38-00:00

#----------------------------------------------------------------------------#
#                   CHEMICAL INFORMATION                                     #
#----------------------------------------------------------------------------#

_chemical_formula_moiety         'C24 H30 Ir N2 O2, F6 P'
_chemical_formula_sum            'C24 H30 F6 Ir N2 O2 P'
_chemical_formula_weight         715.67

#----------------------------------------------------------------------------#
#                   UNIT CELL INFORMATION                                    #
#----------------------------------------------------------------------------#

_symmetry_cell_setting           monoclinic
_symmetry_space_group_name_H-M   'P 1 21/n 1'
_symmetry_space_group_name_Hall  '-P 2yn'
_symmetry_Int_Tables_number      14
loop_
_symmetry_equiv_pos_as_xyz
'x, y, z'
'-x+1/2, y+1/2, -z+1/2'
'-x, -y, -z'
'x-1/2, -y-1/2, z-1/2'

_cell_length_a                   9.16248(11)
_cell_length_b                   7.96837(9)
_cell_length_c                   34.6978(5)
_cell_angle_alpha                90
_cell_angle_beta                 93.3315(11)
_cell_angle_gamma                90
_cell_volume                     2529.00(5)
_cell_formula_units_Z            4
_cell_measurement_temperature    173.00(10)
_cell_measurement_reflns_used    45491
_cell_measurement_theta_min      2.262
_cell_measurement_theta_max      33.182

#----------------------------------------------------------------------------#
#                   CRYSTAL INFORMATION                                      #
#----------------------------------------------------------------------------#

_exptl_crystal_description       plate
_exptl_crystal_colour            red
_exptl_crystal_size_max          0.145
_exptl_crystal_size_mid          0.121
_exptl_crystal_size_min          0.012
_exptl_crystal_density_diffrn    1.88
_exptl_crystal_F_000             1400
loop_
_exptl_crystal_face_index_h
_exptl_crystal_face_index_k
_exptl_crystal_face_index_l
_exptl_crystal_face_perp_dist
0 1 1 0.0663
0 -1 -1 0.0578
1 0 1 0.0519
1 -1 0 0.0781
-1 0 1 0.0757
1 1 -1 0.0805
-6 -10 -10 0.038
0 0 -1 0.0112
0 0 1 0.001
-11 5 -11 0.066

loop_
_exptl_oxdiff_crystal_face_indexfrac_h
_exptl_oxdiff_crystal_face_indexfrac_k
_exptl_oxdiff_crystal_face_indexfrac_l
_exptl_oxdiff_crystal_face_x
_exptl_oxdiff_crystal_face_y
_exptl_oxdiff_crystal_face_z
0.0001 0.9996 0.9999 0.0415 -0.0084 -0.0809
-0.0001 -0.9996 -0.9999 -0.0415 0.0084 0.0809
0.9995 -0.0001 1.0028 0.0748 0.0055 0.0315
0.9994 -0.9997 0.0029 0.0333 0.0139 0.1124
-1.0001 -0.0001 0.998 -0.0609 0.0324 -0.0386
1.0005 0.9998 -0.9985 0.0954 -0.0598 -0.0387
-5.592 -9.7809 -10.1417 -0.788 0.1513 0.5968
0.0003 0.0001 -1.0004 -0.007 -0.0189 0.0036
-0.0003 -0.0001 1.0004 0.007 0.0189 -0.0036
-10.9927 4.9991 -11.0329 -0.6501 -0.197 -0.7326


#----------------------------------------------------------------------------#
#                   ABSORPTION CORRECTION                                    #
#----------------------------------------------------------------------------#

_exptl_absorpt_coefficient_mu    5.412
_exptl_absorpt_correction_type   gaussian
_exptl_absorpt_process_details   
;
        CrysAlisPro 1.171.43.143a (Rigaku Oxford Diffraction, 2024)
Numerical absorption correction based on gaussian integration over
        a multifaceted crystal model
        Empirical absorption correction using spherical harmonics,
        implemented in SCALE3 ABSPACK scaling algorithm.
;
_exptl_absorpt_correction_T_min  0.508
_exptl_absorpt_correction_T_max  1
_shelx_estimated_absorpt_T_min   0.497
_shelx_estimated_absorpt_T_max   0.948
_oxdiff_exptl_absorpt_empirical_details 
;
        Empirical correction (ABSPACK) includes:
        - Absorption correction using spherical harmonics
        - Frame scaling
        - Detector area scaling
;
_oxdiff_exptl_absorpt_empirical_full_max 1.141
_oxdiff_exptl_absorpt_empirical_full_min 0.905

#----------------------------------------------------------------------------#
#                   DATA COLLECTION                                          #
#----------------------------------------------------------------------------#

_diffrn_source                   'micro-focus sealed X-ray tube'
_diffrn_source_type              'Mova (Mo) X-ray Source'
_diffrn_ambient_temperature      173.00(10)
_diffrn_ambient_environment      N~2~
_diffrn_radiation_wavelength     0.71073
_diffrn_radiation_type           'Mo K\a'
_diffrn_radiation_monochromator  mirror
_diffrn_radiation_probe          x-ray
_diffrn_detector                 'Hybrid Pixel Array Detector'
_diffrn_detector_type            'HyPix-Arc 100'
_diffrn_detector_area_resol_mean 10
_diffrn_orient_matrix_type       
'CrysAlisPro convention (1999,Acta A55,543-557)'
_diffrn_orient_matrix_ub_11      0.0678434
_diffrn_orient_matrix_ub_12      0.0345405
_diffrn_orient_matrix_ub_13      0.0069767
_diffrn_orient_matrix_ub_21      -0.013506
_diffrn_orient_matrix_ub_22      -0.0273622
_diffrn_orient_matrix_ub_23      0.0189128
_diffrn_orient_matrix_ub_31      0.0350625
_diffrn_orient_matrix_ub_32      -0.0773546
_diffrn_orient_matrix_ub_33      -0.0035788
_diffrn_measurement_device       'four-circle diffractometer'
_diffrn_measurement_device_type  'XtaLAB Synergy R, HyPix-Arc 100'
_diffrn_measurement_method       '\w scans'
_diffrn_reflns_av_R_equivalents  0.0244
_diffrn_reflns_av_unetI/netI     0.0138
_diffrn_reflns_number            75638
_diffrn_reflns_limit_h_min       -13
_diffrn_reflns_limit_h_max       13
_diffrn_reflns_limit_k_min       -11
_diffrn_reflns_limit_k_max       11
_diffrn_reflns_limit_l_min       -49
_diffrn_reflns_limit_l_max       49
_diffrn_reflns_theta_min         2.27
_diffrn_reflns_theta_max         30.507
_diffrn_reflns_theta_full        25.242
_diffrn_measured_fraction_theta_full 1
_diffrn_measured_fraction_theta_max 1
_diffrn_reflns_Laue_measured_fraction_full 1
_diffrn_reflns_Laue_measured_fraction_max 1
_diffrn_reflns_point_group_measured_fraction_full 1
_diffrn_reflns_point_group_measured_fraction_max 1
_reflns_Friedel_coverage         0
_reflns_number_total             7729
_reflns_number_gt                7144
_reflns_threshold_expression     'I > 2\s(I)'
_diffrn_measurement_details      
;
        List of Runs (angles in degrees, time in seconds):
  # Type    Start    End  Width  t~exp~   \w     \q     \k     \f   Frames
#--------------------------------------------------------------------------
  1  \w     10.00  63.00   0.50    4.50    --   13.17-114.00  24.00  106
  2  \w    -63.00  -6.00   0.50    4.50    --  -13.56 114.00 114.00  114
  3  \w    -35.00  63.00   0.50    4.50    --  -13.56  57.00 -90.00  196
  4  \w    -19.00  29.00   0.50    4.50    --  -13.56 -99.00 150.00   96
  5  \w    -25.00  67.00   0.50    4.50    --  -13.56  19.00  30.00  184
  6  \w    -87.00 -42.00   0.50    4.50    --  -13.56-178.00   0.00   90
  7  \w    -19.00  29.00   0.50    4.50    --  -13.56 -99.00  60.00   96
  8  \w    -87.00 -42.00   0.50    4.50    --  -13.56-178.00  90.00   90
  9  \w    -94.00   7.00   0.50    4.50    --  -13.56 -38.00-180.00  202
 10  \w    -94.00   7.00   0.50    4.50    --  -13.56 -38.00-180.00  202
 11  \w    -87.00 -42.00   0.50    4.50    --  -13.56-178.00 150.00   90
 12  \w    -19.00  29.00   0.50    4.50    --  -13.56 -99.00-120.00   96
 13  \w    -19.00  29.00   0.50    4.50    --  -13.56 -99.00 -30.00   96
 14  \w    -94.00 -38.00   0.50    4.50    --  -13.56 -38.00 -60.00  112
;

#----------------------------------------------------------------------------#
#                   COMPUTER PROGRAMS USED                                   #
#----------------------------------------------------------------------------#

_computing_data_collection       
'CrysAlisPro system (CCD 43.144a 64-bit (release 23-01-2025))'
_computing_cell_refinement       'CrysAlisPro 1.171.43.143a (Rigaku OD, 2024)'
_computing_data_reduction        'CrysAlisPro 1.171.43.143a (Rigaku OD, 2024)'
_computing_structure_solution    'SHELXT 2018/2 (Sheldrick, 2018)'
_computing_structure_refinement  'SHELXL 2019/3 (Sheldrick, 2015)'
_computing_molecular_graphics    'Olex2 1.3 (Dolomanov et al., 2009)'
_computing_publication_material  'Olex2 1.3 (Dolomanov et al., 2009)'

#----------------------------------------------------------------------------#
#                   TWINNING                                                 #
#----------------------------------------------------------------------------#


#----------------------------------------------------------------------------#
#                   SQUEEZE                                                  #
#----------------------------------------------------------------------------#


#----------------------------------------------------------------------------#
#                   STRUCTURE SOLUTION                                       #
#----------------------------------------------------------------------------#

_atom_sites_solution_primary     dual
_atom_sites_solution_hydrogens   geom

#----------------------------------------------------------------------------#
#                   REFINEMENT INFORMATION                                   #
#----------------------------------------------------------------------------#

_shelx_SHELXL_version_number     2019/3
_refine_ls_structure_factor_coef Fsqd
_refine_ls_matrix_type           full
_refine_ls_weighting_scheme      calc
_refine_ls_weighting_details     
'w=1/[\s^2^(Fo^2^)+(0.0148P)^2^+3.2127P] where P=(Fo^2^+2Fc^2^)/3'
_refine_ls_hydrogen_treatment    constr
_refine_ls_extinction_method     none
_refine_ls_number_reflns         7729
_refine_ls_number_parameters     409
_refine_ls_number_restraints     169
_refine_ls_R_factor_all          0.0287
_refine_ls_R_factor_gt           0.0248
_refine_ls_wR_factor_ref         0.0487
_refine_ls_wR_factor_gt          0.0479
_refine_ls_goodness_of_fit_ref   1.274
_refine_ls_restrained_S_all      1.302
_refine_ls_shift/su_max          0.004
_refine_ls_shift/su_mean         0
_refine_diff_density_max         1.029
_refine_diff_density_min         -0.883
_refine_diff_density_rms         0.093

#----------------------------------------------------------------------------#
#                   CONSTRAINTS AND RESTRAINTS                               #
#----------------------------------------------------------------------------#

_olex2_refinement_description    
;
        1. Fixed Uiso
 At 1.2 times of:
  All C(H) groups, All C(H,H) groups
 At 1.5 times of:
  All C(H,H,H) groups
        2. Restrained distances
 N2-C13 \\sim N2A-C14A
 with sigma of 0.002
 P1-F4A \\sim P1-F4 \\sim P1-F1A \\sim P1-F1 \\sim P1-F6 \\sim P1-F6A \\sim
        P1-F2 \\sim P1-F2A
 with sigma of 0.002
 C9-C14 \\sim C9A-C13A
 with sigma of 0.002
        3. Rigid bond restraints
 C13, N2, C8, C9, C14, C10, C11, C12
 with sigma for 1-2 distances of 0.001 and sigma for 1-3 distances of 0.001
 C13A, C9A, C8, N2A, C14A, C10, C11, C12
 with sigma for 1-2 distances of 0.001 and sigma for 1-3 distances of 0.001
        4. Uiso/Uaniso restraints and constraints
Uanis(F1) \\sim Ueq, Uanis(F5) \\sim Ueq, Uanis(F4) \\sim Ueq, Uanis(F2) \\sim
Ueq, Uanis(F6) \\sim Ueq, Uanis(F3) \\sim Ueq: with sigma of 0.01 and sigma for
        terminal atoms of 0.005
Uanis(F1A) \\sim Ueq, Uanis(F4A) \\sim Ueq, Uanis(F2A) \\sim Ueq, Uanis(F6A)
\\sim Ueq: with sigma of 0.01 and sigma for terminal atoms of 0.005
Uanis(C14) \\sim Ueq, Uanis(C14A) \\sim Ueq, Uanis(C13) \\sim Ueq, Uanis(C13A)
\\sim Ueq, Uanis(C9A) \\sim Ueq, Uanis(N2) \\sim Ueq: with sigma of 0.01 and
        sigma for terminal atoms of 0.02
Uanis(C9) \\sim Ueq, Uanis(N2A) \\sim Ueq: with sigma of 0.005 and sigma for
        terminal atoms of 0.02
        5. Others
 Sof(H10A)=Sof(H12A)=Sof(N2A)=Sof(C9A)=Sof(C14A)=Sof(H14D)=Sof(H14E)=Sof(H14F)=
 Sof(C13A)=Sof(H13D)=Sof(H13E)=Sof(H13F)=1-FVAR(1)
 Sof(C9)=Sof(N2)=Sof(H10)=Sof(C13)=Sof(H13A)=Sof(H13B)=Sof(H13C)=Sof(C14)=
 Sof(H14A)=Sof(H14B)=Sof(H14C)=Sof(H12)=FVAR(1)
 Sof(F2A)=Sof(F4A)=Sof(F1A)=Sof(F6A)=1-FVAR(2)
 Sof(F2)=Sof(F4)=Sof(F6)=Sof(F1)=FVAR(2)
        6.a Aromatic/amide H refined with riding coordinates:
 C6(H6), C3(H3), C5(H5), C10(H10), C10(H10A), C12(H12), C12(H12A), C11(H11)
        6.b Idealised Me refined as rotating group:
 C21(H21A,H21B,H21C), C24(H24A,H24B,H24C), C7(H7A,H7B,H7C), C22(H22A,H22B,
 H22C), C23(H23A,H23B,H23C), C20(H20A,H20B,H20C), C13(H13A,H13B,H13C), C14(H14A,
 H14B,H14C), C14A(H14D,H14E,H14F), C13A(H13D,H13E,H13F)
;

#----------------------------------------------------------------------------#
#                   ATOMIC TYPES, COORDINATES AND THERMAL PARAMETERS         #
#----------------------------------------------------------------------------#

loop_
_atom_type_symbol
_atom_type_description
_atom_type_scat_dispersion_real
_atom_type_scat_dispersion_imag
_atom_type_scat_source
C C 0.0033 0.0016 'International Tables Vol C Tables 4.2.6.8 and 6.1.1.4'
H H 0 0 'International Tables Vol C Tables 4.2.6.8 and 6.1.1.4'
F F 0.0171 0.0103 'International Tables Vol C Tables 4.2.6.8 and 6.1.1.4'
Ir Ir -1.4442 7.9887 'International Tables Vol C Tables 4.2.6.8 and 6.1.1.4'
N N 0.0061 0.0033 'International Tables Vol C Tables 4.2.6.8 and 6.1.1.4'
O O 0.0106 0.006 'International Tables Vol C Tables 4.2.6.8 and 6.1.1.4'
P P 0.1023 0.0942 'International Tables Vol C Tables 4.2.6.8 and 6.1.1.4'

loop_
_atom_site_label
_atom_site_type_symbol
_atom_site_fract_x
_atom_site_fract_y
_atom_site_fract_z
_atom_site_U_iso_or_equiv
_atom_site_adp_type
_atom_site_occupancy
_atom_site_site_symmetry_order
_atom_site_calc_flag
_atom_site_refinement_flags_posn
_atom_site_refinement_flags_adp
_atom_site_refinement_flags_occupancy
_atom_site_disorder_assembly
_atom_site_disorder_group
Ir1 Ir 0.66606(2) 0.35847(2) 0.43256(2) 0.01837(3) Uani 1 1 d . . . . .
P1 P 0.02715(9) 0.45585(10) 0.27445(2) 0.03789(18) Uani 1 1 d D . . . .
O1 O 0.54098(19) 0.1932(2) 0.45876(5) 0.0223(3) Uani 1 1 d . . . . .
N1 N 0.5280(2) 0.2931(3) 0.38933(6) 0.0211(4) Uani 1 1 d . . . . .
O2 O 0.1131(2) -0.0896(3) 0.36194(6) 0.0318(4) Uani 1 1 d . . . . .
F3 F -0.0992(2) 0.5883(3) 0.28243(7) 0.0575(6) Uani 1 1 d . U . . .
F2 F -0.0565(13) 0.3016(12) 0.2927(4) 0.052(3) Uani 0.44(2) 1 d D U P A 1
C1 C 0.4331(3) 0.1232(3) 0.43607(7) 0.0201(4) Uani 1 1 d . . . . .
C2 C 0.4227(3) 0.1738(3) 0.39732(7) 0.0191(4) Uani 1 1 d . . . . .
F5 F 0.1482(3) 0.3219(3) 0.26608(9) 0.0753(8) Uani 1 1 d . U . . .
C18 C 0.8117(3) 0.5574(3) 0.41534(7) 0.0239(5) Uani 1 1 d . . . . .
C19 C 0.7427(3) 0.6047(3) 0.44998(8) 0.0236(5) Uani 1 1 d . . . . .
C6 C 0.3359(3) 0.0045(3) 0.44899(7) 0.0231(5) Uani 1 1 d . . . . .
H6 H 0.341814 -0.030468 0.475207 0.028 Uiso 1 1 calc R U . . .
C15 C 0.7825(3) 0.4840(3) 0.47997(7) 0.0215(5) Uani 1 1 d . . . . .
C9 C 0.605(4) 0.266(3) 0.3246(8) 0.0258(17) Uani 0.45(2) 1 d D U P B 1
C16 C 0.8756(3) 0.3621(3) 0.46400(7) 0.0226(5) Uani 1 1 d . . . . .
F4 F -0.0387(18) 0.4089(17) 0.2322(2) 0.082(3) Uani 0.44(2) 1 d D U P A 1
C17 C 0.8930(3) 0.4067(3) 0.42383(7) 0.0233(5) Uani 1 1 d . . . . .
C8 C 0.5297(3) 0.3572(3) 0.35187(7) 0.0209(4) Uani 1 1 d . U . . .
C3 C 0.3167(3) 0.1064(3) 0.37088(7) 0.0214(5) Uani 1 1 d . . . . .
H3 H 0.310422 0.140914 0.344628 0.026 Uiso 1 1 calc R U . . .
C5 C 0.2302(3) -0.0621(3) 0.42308(7) 0.0249(5) Uani 1 1 d . . . . .
H5 H 0.163016 -0.142526 0.431766 0.03 Uiso 1 1 calc R U . . .
C4 C 0.2213(3) -0.0123(3) 0.38437(7) 0.0229(5) Uani 1 1 d . . . . .
C21 C 0.9441(3) 0.2143(4) 0.48440(8) 0.0305(6) Uani 1 1 d . . . . .
H21A H 0.873222 0.162571 0.500844 0.046 Uiso 1 1 calc R U . . .
H21B H 1.029851 0.251185 0.500381 0.046 Uiso 1 1 calc R U . . .
H21C H 0.974177 0.132319 0.46537 0.046 Uiso 1 1 calc R U . . .
C24 C 0.6517(3) 0.7583(4) 0.45491(9) 0.0342(6) Uani 1 1 d . . . . .
H24A H 0.592534 0.780202 0.430997 0.051 Uiso 1 1 calc R U . . .
H24B H 0.715736 0.854554 0.460831 0.051 Uiso 1 1 calc R U . . .
H24C H 0.587275 0.740797 0.476121 0.051 Uiso 1 1 calc R U . . .
N2 N 0.463(4) 0.499(3) 0.3420(6) 0.025(2) Uani 0.45(2) 1 d D U P B 1
C7 C 0.1066(4) -0.0556(4) 0.32140(8) 0.0369(7) Uani 1 1 d . . . . .
H7A H 0.028625 -0.122773 0.308494 0.055 Uiso 1 1 calc R U . . .
H7B H 0.200368 -0.084466 0.3109 0.055 Uiso 1 1 calc R U . . .
H7C H 0.08629 0.063897 0.317021 0.055 Uiso 1 1 calc R U . . .
F6 F 0.1034(14) 0.4865(17) 0.31642(17) 0.069(3) Uani 0.44(2) 1 d D U P A 1
C22 C 0.9859(3) 0.3134(4) 0.39706(9) 0.0356(6) Uani 1 1 d . . . . .
H22A H 0.973867 0.192422 0.400864 0.053 Uiso 1 1 calc R U . . .
H22B H 1.08861 0.344032 0.402436 0.053 Uiso 1 1 calc R U . . .
H22C H 0.956026 0.342523 0.37031 0.053 Uiso 1 1 calc R U . . .
F1 F 0.1266(10) 0.6053(7) 0.2600(4) 0.058(2) Uani 0.44(2) 1 d D U P A 1
C23 C 0.8073(3) 0.6532(4) 0.37817(8) 0.0345(6) Uani 1 1 d . . . . .
H23A H 0.820507 0.575564 0.356744 0.052 Uiso 1 1 calc R U . . .
H23B H 0.88586 0.736824 0.379171 0.052 Uiso 1 1 calc R U . . .
H23C H 0.712693 0.709875 0.374275 0.052 Uiso 1 1 calc R U . . .
C20 C 0.7346(3) 0.4868(4) 0.52068(8) 0.0306(6) Uani 1 1 d . . . . .
H20A H 0.647983 0.558315 0.521982 0.046 Uiso 1 1 calc R U . . .
H20B H 0.813716 0.53133 0.537942 0.046 Uiso 1 1 calc R U . . .
H20C H 0.710737 0.37249 0.528639 0.046 Uiso 1 1 calc R U . . .
C10 C 0.6141(3) 0.3438(4) 0.28856(8) 0.0362(5) Uani 1 1 d . U . . .
H10 H 0.672 0.292815 0.269978 0.043 Uiso 0.45(2) 1 calc R U P B 1
H10A H 0.666107 0.285226 0.269856 0.043 Uiso 0.55(2) 1 calc R U P B 2
C13 C 0.379(3) 0.591(3) 0.3710(6) 0.035(3) Uani 0.45(2) 1 d D U P B 1
H13A H 0.280612 0.614861 0.360076 0.052 Uiso 0.45(2) 1 calc R U P B 1
H13B H 0.429303 0.696495 0.377827 0.052 Uiso 0.45(2) 1 calc R U P B 1
H13C H 0.373391 0.521648 0.394222 0.052 Uiso 0.45(2) 1 calc R U P B 1
C14 C 0.679(3) 0.104(3) 0.3348(8) 0.041(4) Uani 0.45(2) 1 d D U P B 1
H14A H 0.707487 0.10298 0.36248 0.062 Uiso 0.45(2) 1 calc R U P B 1
H14B H 0.766984 0.093084 0.320079 0.062 Uiso 0.45(2) 1 calc R U P B 1
H14C H 0.612791 0.010728 0.328542 0.062 Uiso 0.45(2) 1 calc R U P B 1
C12 C 0.4624(3) 0.5681(4) 0.30594(8) 0.0364(6) Uani 1 1 d . U . . .
H12 H 0.407957 0.666805 0.299679 0.044 Uiso 0.45(2) 1 calc R U P B 1
H12A H 0.413497 0.669697 0.298969 0.044 Uiso 0.55(2) 1 calc R U P B 2
C11 C 0.5428(4) 0.4904(5) 0.27921(8) 0.0404(6) Uani 1 1 d . U . . .
H11 H 0.549215 0.537874 0.254254 0.049 Uiso 1 1 calc R U . . .
N2A N 0.609(3) 0.284(2) 0.3248(5) 0.0262(19) Uani 0.55(2) 1 d D U P B 2
C9A C 0.449(4) 0.505(3) 0.3426(6) 0.028(2) Uani 0.55(2) 1 d D U P B 2
C14A C 0.683(3) 0.121(2) 0.3343(6) 0.036(2) Uani 0.55(2) 1 d D U P B 2
H14D H 0.762104 0.139092 0.35408 0.054 Uiso 0.55(2) 1 calc R U P B 2
H14E H 0.723353 0.074785 0.311003 0.054 Uiso 0.55(2) 1 calc R U P B 2
H14F H 0.61188 0.041832 0.344026 0.054 Uiso 0.55(2) 1 calc R U P B 2
C13A C 0.358(2) 0.586(2) 0.3717(5) 0.039(3) Uani 0.55(2) 1 d D U P B 2
H13D H 0.277774 0.51061 0.377552 0.059 Uiso 0.55(2) 1 calc R U P B 2
H13E H 0.318113 0.691768 0.361337 0.059 Uiso 0.55(2) 1 calc R U P B 2
H13F H 0.418665 0.608201 0.395381 0.059 Uiso 0.55(2) 1 calc R U P B 2
F2A F -0.0556(10) 0.3308(10) 0.3019(2) 0.0464(17) Uani 0.56(2) 1 d D U P A 2
F4A F -0.0825(8) 0.3944(10) 0.23971(18) 0.0547(18) Uani 0.56(2) 1 d D U P A 2
F1A F 0.0918(10) 0.5824(10) 0.2441(3) 0.068(2) Uani 0.56(2) 1 d D U P A 2
F6A F 0.1237(11) 0.5289(13) 0.3103(2) 0.073(2) Uani 0.56(2) 1 d D U P A 2

loop_
_atom_site_aniso_label
_atom_site_aniso_U_11
_atom_site_aniso_U_22
_atom_site_aniso_U_33
_atom_site_aniso_U_23
_atom_site_aniso_U_13
_atom_site_aniso_U_12
Ir1 0.01794(4) 0.02074(4) 0.01635(4) 0.00080(4) 0.00045(3) -0.00188(4)
P1 0.0448(5) 0.0313(4) 0.0383(4) 0.0001(3) 0.0088(3) 0.0008(3)
O1 0.0239(9) 0.0253(8) 0.0173(8) 0.0025(7) -0.0005(6) -0.0043(7)
N1 0.0224(10) 0.0236(10) 0.0171(9) 0.0028(8) -0.0001(7) -0.0051(8)
O2 0.0318(10) 0.0326(10) 0.0301(10) 0.0012(8) -0.0063(8) -0.0126(8)
F3 0.0536(12) 0.0465(11) 0.0739(15) 0.0008(11) 0.0176(11) 0.0091(10)
F2 0.050(3) 0.036(3) 0.069(5) 0.009(3) -0.008(3) -0.007(3)
C1 0.0198(11) 0.0205(11) 0.0199(10) 0.0002(9) 0.0016(8) 0.0007(9)
C2 0.0205(11) 0.0166(11) 0.0203(11) 0.0006(8) 0.0016(8) -0.0002(8)
F5 0.0755(17) 0.0618(15) 0.0910(19) 0.0032(13) 0.0254(14) 0.0272(13)
C18 0.0220(11) 0.0256(12) 0.0238(12) 0.0030(10) -0.0003(9) -0.0057(10)
C19 0.0212(11) 0.0225(12) 0.0269(12) 0.0000(9) -0.0009(9) -0.0031(9)
C6 0.0262(12) 0.0233(12) 0.0199(11) 0.0025(9) 0.0032(9) -0.0020(10)
C15 0.0197(11) 0.0262(12) 0.0185(11) -0.0022(9) -0.0006(8) -0.0049(9)
C9 0.028(4) 0.029(3) 0.021(2) -0.0058(18) 0.001(3) -0.007(3)
C16 0.0176(10) 0.0269(12) 0.0231(11) 0.0013(10) -0.0009(8) -0.0021(10)
F4 0.113(5) 0.089(5) 0.045(4) -0.006(3) 0.005(3) 0.019(4)
C17 0.0185(11) 0.0281(12) 0.0234(11) -0.0012(9) 0.0028(9) -0.0040(9)
C8 0.0210(11) 0.0242(10) 0.0174(8) 0.0005(7) -0.0010(7) -0.0047(8)
C3 0.0224(11) 0.0210(12) 0.0205(11) 0.0004(8) -0.0008(9) -0.0003(9)
C5 0.0254(12) 0.0218(12) 0.0278(12) 0.0030(10) 0.0034(10) -0.0049(10)
C4 0.0213(11) 0.0194(11) 0.0278(12) -0.0010(9) -0.0012(9) -0.0014(9)
C21 0.0268(13) 0.0311(14) 0.0332(14) 0.0067(11) -0.0028(11) 0.0021(11)
C24 0.0341(15) 0.0278(14) 0.0404(16) -0.0047(12) -0.0013(12) 0.0032(11)
N2 0.022(6) 0.028(4) 0.024(2) 0.005(2) -0.002(3) -0.003(3)
C7 0.0446(17) 0.0323(15) 0.0318(14) 0.0020(12) -0.0141(12) -0.0078(13)
F6 0.072(4) 0.070(5) 0.063(4) -0.006(3) -0.010(3) -0.028(3)
C22 0.0289(14) 0.0444(17) 0.0344(15) -0.0063(13) 0.0106(12) 0.0028(12)
F1 0.061(4) 0.051(3) 0.063(4) 0.011(3) 0.019(3) -0.011(2)
C23 0.0348(15) 0.0386(16) 0.0300(14) 0.0125(12) 0.0000(11) -0.0094(13)
C20 0.0315(14) 0.0380(15) 0.0224(12) -0.0045(11) 0.0033(10) -0.0054(12)
C10 0.0380(15) 0.0526(15) 0.0184(9) -0.0035(10) 0.0041(10) -0.0099(11)
C13 0.028(7) 0.039(5) 0.038(3) 0.002(4) -0.001(4) 0.011(4)
C14 0.044(10) 0.039(6) 0.042(6) -0.008(4) 0.006(6) 0.010(6)
C12 0.0425(16) 0.0371(14) 0.0286(11) 0.0123(9) -0.0067(10) -0.0049(11)
C11 0.0449(17) 0.0559(16) 0.0201(10) 0.0112(10) -0.0020(10) -0.0130(12)
N2A 0.026(3) 0.032(4) 0.0202(17) -0.004(2) 0.001(2) -0.005(3)
C9A 0.025(6) 0.033(4) 0.023(2) 0.005(3) -0.004(3) 0.002(4)
C14A 0.043(7) 0.033(4) 0.032(4) -0.014(3) 0.001(5) 0.004(3)
C13A 0.030(6) 0.053(5) 0.035(3) -0.001(3) -0.006(3) 0.019(4)
F2A 0.056(3) 0.046(3) 0.037(3) 0.009(2) 0.004(2) -0.004(2)
F4A 0.064(3) 0.070(3) 0.029(2) -0.004(2) 0.000(2) 0.008(2)
F1A 0.059(3) 0.067(3) 0.079(4) 0.022(3) 0.025(3) -0.004(2)
F6A 0.063(3) 0.062(4) 0.090(4) -0.020(3) -0.018(3) -0.017(3)


#----------------------------------------------------------------------------#
#                   MOLECULAR GEOMETRY                                       #
#----------------------------------------------------------------------------#

_geom_special_details            
;
 All esds (except the esd in the dihedral angle between two l.s. planes)
 are estimated using the full covariance matrix.  The cell esds are taken
 into account individually in the estimation of esds in distances, angles
 and torsion angles; correlations between esds in cell parameters are only
 used when they are defined by crystal symmetry.  An approximate (isotropic)
 treatment of cell esds is used for estimating esds involving l.s. planes.
;
loop_
_geom_bond_atom_site_label_1
_geom_bond_atom_site_label_2
_geom_bond_distance
_geom_bond_site_symmetry_2
_geom_bond_publ_flag
Ir1 O1 1.9985(17) . ?
Ir1 N1 1.975(2) . ?
Ir1 C18 2.178(2) . ?
Ir1 C19 2.159(2) . ?
Ir1 C15 2.154(2) . ?
Ir1 C16 2.152(2) . ?
Ir1 C17 2.153(2) . ?
P1 F3 1.602(2) . ?
P1 F2 1.5980(19) . ?
P1 F5 1.578(2) . ?
P1 F4 1.596(2) . ?
P1 F6 1.597(2) . ?
P1 F1 1.5976(19) . ?
P1 F2A 1.5990(19) . ?
P1 F4A 1.6004(19) . ?
P1 F1A 1.5973(19) . ?
P1 F6A 1.5952(19) . ?
O1 C1 1.348(3) . ?
N1 C2 1.394(3) . ?
N1 C8 1.397(3) . ?
O2 C4 1.370(3) . ?
O2 C7 1.430(3) . ?
C1 C2 1.402(3) . ?
C1 C6 1.390(3) . ?
C2 C3 1.404(3) . ?
C18 C19 1.440(4) . ?
C18 C17 1.434(4) . ?
C18 C23 1.497(4) . ?
C19 C15 1.448(4) . ?
C19 C24 1.496(4) . ?
C6 H6 0.95 . ?
C6 C5 1.388(4) . ?
C15 C16 1.426(4) . ?
C15 C20 1.503(4) . ?
C9 C8 1.40(2) . ?
C9 C10 1.40(2) . ?
C9 C14 1.493(14) . ?
C16 C17 1.456(3) . ?
C16 C21 1.493(4) . ?
C17 C22 1.494(4) . ?
C8 N2 1.320(16) . ?
C8 N2A 1.352(17) . ?
C8 C9A 1.419(16) . ?
C3 H3 0.95 . ?
C3 C4 1.387(3) . ?
C5 H5 0.95 . ?
C5 C4 1.398(4) . ?
C21 H21A 0.98 . ?
C21 H21B 0.98 . ?
C21 H21C 0.98 . ?
C24 H24A 0.98 . ?
C24 H24B 0.98 . ?
C24 H24C 0.98 . ?
N2 C13 1.492(12) . ?
N2 C12 1.367(18) . ?
C7 H7A 0.98 . ?
C7 H7B 0.98 . ?
C7 H7C 0.98 . ?
C22 H22A 0.98 . ?
C22 H22B 0.98 . ?
C22 H22C 0.98 . ?
C23 H23A 0.98 . ?
C23 H23B 0.98 . ?
C23 H23C 0.98 . ?
C20 H20A 0.98 . ?
C20 H20B 0.98 . ?
C20 H20C 0.98 . ?
C10 H10 0.95 . ?
C10 H10A 0.95 . ?
C10 C11 1.368(5) . ?
C10 N2A 1.350(17) . ?
C13 H13A 0.98 . ?
C13 H13B 0.98 . ?
C13 H13C 0.98 . ?
C14 H14A 0.98 . ?
C14 H14B 0.98 . ?
C14 H14C 0.98 . ?
C12 H12 0.95 . ?
C12 H12A 0.95 . ?
C12 C11 1.366(5) . ?
C12 C9A 1.378(19) . ?
C11 H11 0.95 . ?
N2A C14A 1.492(12) . ?
C9A C13A 1.493(14) . ?
C14A H14D 0.98 . ?
C14A H14E 0.98 . ?
C14A H14F 0.98 . ?
C13A H13D 0.98 . ?
C13A H13E 0.98 . ?
C13A H13F 0.98 . ?

loop_
_geom_angle_atom_site_label_1
_geom_angle_atom_site_label_2
_geom_angle_atom_site_label_3
_geom_angle
_geom_angle_site_symmetry_1
_geom_angle_site_symmetry_3
_geom_angle_publ_flag
O1 Ir1 C18 168.80(8) . . ?
O1 Ir1 C19 131.10(9) . . ?
O1 Ir1 C15 103.31(8) . . ?
O1 Ir1 C16 107.24(8) . . ?
O1 Ir1 C17 139.95(9) . . ?
N1 Ir1 O1 79.21(8) . . ?
N1 Ir1 C18 111.05(9) . . ?
N1 Ir1 C19 129.49(9) . . ?
N1 Ir1 C15 165.75(9) . . ?
N1 Ir1 C16 154.35(9) . . ?
N1 Ir1 C17 121.42(9) . . ?
C19 Ir1 C18 38.80(10) . . ?
C15 Ir1 C18 65.63(9) . . ?
C15 Ir1 C19 39.23(9) . . ?
C16 Ir1 C18 65.58(10) . . ?
C16 Ir1 C19 65.16(10) . . ?
C16 Ir1 C15 38.68(10) . . ?
C16 Ir1 C17 39.54(9) . . ?
C17 Ir1 C18 38.67(10) . . ?
C17 Ir1 C19 64.91(10) . . ?
C17 Ir1 C15 65.49(9) . . ?
F2 P1 F3 94.0(5) . . ?
F5 P1 F3 178.39(16) . . ?
F5 P1 F2 84.9(5) . . ?
F5 P1 F4 84.5(5) . . ?
F5 P1 F6 89.8(5) . . ?
F5 P1 F1 91.5(3) . . ?
F5 P1 F2A 92.9(4) . . ?
F5 P1 F4A 94.1(3) . . ?
F5 P1 F1A 90.8(3) . . ?
F5 P1 F6A 91.5(4) . . ?
F4 P1 F3 94.3(5) . . ?
F4 P1 F2 91.1(6) . . ?
F4 P1 F6 174.2(8) . . ?
F4 P1 F1 94.5(5) . . ?
F6 P1 F3 91.4(5) . . ?
F6 P1 F2 87.2(5) . . ?
F6 P1 F1 86.8(5) . . ?
F1 P1 F3 89.7(3) . . ?
F1 P1 F2 173.0(6) . . ?
F2A P1 F3 86.3(4) . . ?
F2A P1 F4A 87.6(4) . . ?
F4A P1 F3 84.5(3) . . ?
F1A P1 F3 89.9(3) . . ?
F1A P1 F2A 173.2(5) . . ?
F1A P1 F4A 86.4(4) . . ?
F6A P1 F3 89.9(4) . . ?
F6A P1 F2A 91.3(5) . . ?
F6A P1 F4A 174.3(5) . . ?
F6A P1 F1A 94.3(4) . . ?
C1 O1 Ir1 115.32(14) . . ?
C2 N1 Ir1 116.68(15) . . ?
C2 N1 C8 118.7(2) . . ?
C8 N1 Ir1 124.66(16) . . ?
C4 O2 C7 117.4(2) . . ?
O1 C1 C2 116.6(2) . . ?
O1 C1 C6 123.7(2) . . ?
C6 C1 C2 119.7(2) . . ?
N1 C2 C1 112.2(2) . . ?
N1 C2 C3 126.3(2) . . ?
C1 C2 C3 121.5(2) . . ?
C19 C18 Ir1 69.88(14) . . ?
C19 C18 C23 126.4(2) . . ?
C17 C18 Ir1 69.73(14) . . ?
C17 C18 C19 107.2(2) . . ?
C17 C18 C23 126.3(2) . . ?
C23 C18 Ir1 128.39(18) . . ?
C18 C19 Ir1 71.32(14) . . ?
C18 C19 C15 108.7(2) . . ?
C18 C19 C24 125.7(2) . . ?
C15 C19 Ir1 70.23(14) . . ?
C15 C19 C24 125.4(2) . . ?
C24 C19 Ir1 126.95(19) . . ?
C1 C6 H6 120.4 . . ?
C5 C6 C1 119.1(2) . . ?
C5 C6 H6 120.4 . . ?
C19 C15 Ir1 70.53(14) . . ?
C19 C15 C20 126.2(2) . . ?
C16 C15 Ir1 70.58(14) . . ?
C16 C15 C19 107.7(2) . . ?
C16 C15 C20 126.1(2) . . ?
C20 C15 Ir1 124.43(17) . . ?
C8 C9 C14 121.4(19) . . ?
C10 C9 C8 115.5(12) . . ?
C10 C9 C14 122.8(19) . . ?
C15 C16 Ir1 70.74(13) . . ?
C15 C16 C17 107.9(2) . . ?
C15 C16 C21 126.7(2) . . ?
C17 C16 Ir1 70.25(13) . . ?
C17 C16 C21 125.4(2) . . ?
C21 C16 Ir1 124.60(18) . . ?
C18 C17 Ir1 71.60(14) . . ?
C18 C17 C16 108.5(2) . . ?
C18 C17 C22 126.6(2) . . ?
C16 C17 Ir1 70.21(13) . . ?
C16 C17 C22 124.9(2) . . ?
C22 C17 Ir1 126.04(19) . . ?
N1 C8 C9 118.1(9) . . ?
N1 C8 C9A 118.8(7) . . ?
N2 C8 N1 121.6(7) . . ?
N2 C8 C9 120.3(10) . . ?
N2A C8 N1 121.5(6) . . ?
N2A C8 C9A 119.7(8) . . ?
C2 C3 H3 121.1 . . ?
C4 C3 C2 117.8(2) . . ?
C4 C3 H3 121.1 . . ?
C6 C5 H5 119.6 . . ?
C6 C5 C4 120.9(2) . . ?
C4 C5 H5 119.6 . . ?
O2 C4 C3 124.3(2) . . ?
O2 C4 C5 114.7(2) . . ?
C3 C4 C5 121.0(2) . . ?
C16 C21 H21A 109.5 . . ?
C16 C21 H21B 109.5 . . ?
C16 C21 H21C 109.5 . . ?
H21A C21 H21B 109.5 . . ?
H21A C21 H21C 109.5 . . ?
H21B C21 H21C 109.5 . . ?
C19 C24 H24A 109.5 . . ?
C19 C24 H24B 109.5 . . ?
C19 C24 H24C 109.5 . . ?
H24A C24 H24B 109.5 . . ?
H24A C24 H24C 109.5 . . ?
H24B C24 H24C 109.5 . . ?
C8 N2 C13 119.6(15) . . ?
C8 N2 C12 124.0(11) . . ?
C12 N2 C13 116.4(12) . . ?
O2 C7 H7A 109.5 . . ?
O2 C7 H7B 109.5 . . ?
O2 C7 H7C 109.5 . . ?
H7A C7 H7B 109.5 . . ?
H7A C7 H7C 109.5 . . ?
H7B C7 H7C 109.5 . . ?
C17 C22 H22A 109.5 . . ?
C17 C22 H22B 109.5 . . ?
C17 C22 H22C 109.5 . . ?
H22A C22 H22B 109.5 . . ?
H22A C22 H22C 109.5 . . ?
H22B C22 H22C 109.5 . . ?
C18 C23 H23A 109.5 . . ?
C18 C23 H23B 109.5 . . ?
C18 C23 H23C 109.5 . . ?
H23A C23 H23B 109.5 . . ?
H23A C23 H23C 109.5 . . ?
H23B C23 H23C 109.5 . . ?
C15 C20 H20A 109.5 . . ?
C15 C20 H20B 109.5 . . ?
C15 C20 H20C 109.5 . . ?
H20A C20 H20B 109.5 . . ?
H20A C20 H20C 109.5 . . ?
H20B C20 H20C 109.5 . . ?
C9 C10 H10 118.8 . . ?
C11 C10 C9 122.4(9) . . ?
C11 C10 H10 118.8 . . ?
C11 C10 H10A 120.6 . . ?
N2A C10 H10A 120.6 . . ?
N2A C10 C11 118.8(6) . . ?
N2 C13 H13A 109.5 . . ?
N2 C13 H13B 109.5 . . ?
N2 C13 H13C 109.5 . . ?
H13A C13 H13B 109.5 . . ?
H13A C13 H13C 109.5 . . ?
H13B C13 H13C 109.5 . . ?
C9 C14 H14A 109.5 . . ?
C9 C14 H14B 109.5 . . ?
C9 C14 H14C 109.5 . . ?
H14A C14 H14B 109.5 . . ?
H14A C14 H14C 109.5 . . ?
H14B C14 H14C 109.5 . . ?
N2 C12 H12 121.1 . . ?
C11 C12 N2 117.7(6) . . ?
C11 C12 H12 121.1 . . ?
C11 C12 H12A 118.6 . . ?
C11 C12 C9A 122.8(6) . . ?
C9A C12 H12A 118.6 . . ?
C10 C11 H11 120.2 . . ?
C12 C11 C10 119.7(3) . . ?
C12 C11 H11 120.2 . . ?
C8 N2A C14A 118.6(13) . . ?
C10 N2A C8 122.9(10) . . ?
C10 N2A C14A 118.3(13) . . ?
C8 C9A C13A 120.5(14) . . ?
C12 C9A C8 116.0(10) . . ?
C12 C9A C13A 123.4(13) . . ?
N2A C14A H14D 109.5 . . ?
N2A C14A H14E 109.5 . . ?
N2A C14A H14F 109.5 . . ?
H14D C14A H14E 109.5 . . ?
H14D C14A H14F 109.5 . . ?
H14E C14A H14F 109.5 . . ?
C9A C13A H13D 109.5 . . ?
C9A C13A H13E 109.5 . . ?
C9A C13A H13F 109.5 . . ?
H13D C13A H13E 109.5 . . ?
H13D C13A H13F 109.5 . . ?
H13E C13A H13F 109.5 . . ?

loop_
_geom_torsion_atom_site_label_1
_geom_torsion_atom_site_label_2
_geom_torsion_atom_site_label_3
_geom_torsion_atom_site_label_4
_geom_torsion
_geom_torsion_site_symmetry_1
_geom_torsion_site_symmetry_2
_geom_torsion_site_symmetry_3
_geom_torsion_site_symmetry_4
_geom_torsion_publ_flag
Ir1 O1 C1 C2 0.3(3) . . . . ?
Ir1 O1 C1 C6 179.38(19) . . . . ?
Ir1 N1 C2 C1 1.2(3) . . . . ?
Ir1 N1 C2 C3 -178.30(19) . . . . ?
Ir1 N1 C8 C9 95.1(19) . . . . ?
Ir1 N1 C8 N2 -85(2) . . . . ?
Ir1 N1 C8 N2A 89.8(14) . . . . ?
Ir1 N1 C8 C9A -88(2) . . . . ?
Ir1 C18 C19 C15 60.55(17) . . . . ?
Ir1 C18 C19 C24 -122.6(3) . . . . ?
Ir1 C18 C17 C16 -60.84(17) . . . . ?
Ir1 C18 C17 C22 121.7(3) . . . . ?
Ir1 C19 C15 C16 61.11(17) . . . . ?
Ir1 C19 C15 C20 -119.0(2) . . . . ?
Ir1 C15 C16 C17 60.75(17) . . . . ?
Ir1 C15 C16 C21 -119.3(3) . . . . ?
Ir1 C16 C17 C18 61.72(17) . . . . ?
Ir1 C16 C17 C22 -120.8(3) . . . . ?
O1 C1 C2 N1 -0.9(3) . . . . ?
O1 C1 C2 C3 178.6(2) . . . . ?
O1 C1 C6 C5 -178.9(2) . . . . ?
N1 C2 C3 C4 179.7(2) . . . . ?
N1 C8 N2 C13 -2(4) . . . . ?
N1 C8 N2 C12 179(2) . . . . ?
N1 C8 N2A C10 -179.3(14) . . . . ?
N1 C8 N2A C14A 7(3) . . . . ?
N1 C8 C9A C12 176.2(19) . . . . ?
N1 C8 C9A C13A -3(4) . . . . ?
C1 C2 C3 C4 0.3(4) . . . . ?
C1 C6 C5 C4 0.5(4) . . . . ?
C2 N1 C8 C9 -85(2) . . . . ?
C2 N1 C8 N2 95(2) . . . . ?
C2 N1 C8 N2A -89.9(14) . . . . ?
C2 N1 C8 C9A 92(2) . . . . ?
C2 C1 C6 C5 0.2(4) . . . . ?
C2 C3 C4 O2 -179.6(2) . . . . ?
C2 C3 C4 C5 0.4(4) . . . . ?
C18 C19 C15 Ir1 -61.23(17) . . . . ?
C18 C19 C15 C16 -0.1(3) . . . . ?
C18 C19 C15 C20 179.8(2) . . . . ?
C19 C18 C17 Ir1 60.11(17) . . . . ?
C19 C18 C17 C16 -0.7(3) . . . . ?
C19 C18 C17 C22 -178.2(3) . . . . ?
C19 C15 C16 Ir1 -61.08(16) . . . . ?
C19 C15 C16 C17 -0.3(3) . . . . ?
C19 C15 C16 C21 179.6(2) . . . . ?
C6 C1 C2 N1 179.9(2) . . . . ?
C6 C1 C2 C3 -0.6(4) . . . . ?
C6 C5 C4 O2 179.2(2) . . . . ?
C6 C5 C4 C3 -0.8(4) . . . . ?
C15 C16 C17 Ir1 -61.06(17) . . . . ?
C15 C16 C17 C18 0.7(3) . . . . ?
C15 C16 C17 C22 178.2(2) . . . . ?
C9 C8 N2 C13 178(3) . . . . ?
C9 C8 N2 C12 -1(5) . . . . ?
C9 C10 C11 C12 2(2) . . . . ?
C17 C18 C19 Ir1 -60.02(17) . . . . ?
C17 C18 C19 C15 0.5(3) . . . . ?
C17 C18 C19 C24 177.4(2) . . . . ?
C8 N1 C2 C1 -179.1(2) . . . . ?
C8 N1 C2 C3 1.4(4) . . . . ?
C8 C9 C10 C11 -6(4) . . . . ?
C8 N2 C12 C11 -4(4) . . . . ?
C21 C16 C17 Ir1 119.0(3) . . . . ?
C21 C16 C17 C18 -179.3(2) . . . . ?
C21 C16 C17 C22 -1.7(4) . . . . ?
C24 C19 C15 Ir1 121.9(3) . . . . ?
C24 C19 C15 C16 -177.0(2) . . . . ?
C24 C19 C15 C20 2.9(4) . . . . ?
N2 C12 C11 C10 3(2) . . . . ?
C7 O2 C4 C3 5.5(4) . . . . ?
C7 O2 C4 C5 -174.5(2) . . . . ?
C23 C18 C19 Ir1 123.5(3) . . . . ?
C23 C18 C19 C15 -176.0(2) . . . . ?
C23 C18 C19 C24 0.9(4) . . . . ?
C23 C18 C17 Ir1 -123.4(3) . . . . ?
C23 C18 C17 C16 175.8(2) . . . . ?
C23 C18 C17 C22 -1.7(4) . . . . ?
C20 C15 C16 Ir1 119.0(2) . . . . ?
C20 C15 C16 C17 179.8(2) . . . . ?
C20 C15 C16 C21 -0.3(4) . . . . ?
C10 C9 C8 N1 -174.4(18) . . . . ?
C10 C9 C8 N2 6(4) . . . . ?
C13 N2 C12 C11 177(2) . . . . ?
C14 C9 C8 N1 1(4) . . . . ?
C14 C9 C8 N2 -179(3) . . . . ?
C14 C9 C10 C11 179(3) . . . . ?
C11 C10 N2A C8 4(3) . . . . ?
C11 C10 N2A C14A 178.0(17) . . . . ?
C11 C12 C9A C8 3(4) . . . . ?
C11 C12 C9A C13A -178(2) . . . . ?
N2A C8 C9A C12 -2(4) . . . . ?
N2A C8 C9A C13A 178(3) . . . . ?
N2A C10 C11 C12 -3.3(14) . . . . ?
C9A C8 N2A C10 -1(3) . . . . ?
C9A C8 N2A C14A -175(3) . . . . ?
C9A C12 C11 C10 0(2) . . . . ?


#----------------------------------------------------------------------------#
#                   VALIDATION REPLY FORM                                    #
#----------------------------------------------------------------------------#


#----------------------------------------------------------------------------#
#                   SHELX RES FILE                                           #
#----------------------------------------------------------------------------#

_shelx_res_file                  
;
TITL 25ma038_pmeo_a.res in P2(1)/n
    25ma038_pmeo.res
    created by SHELXL-2019/3 at 15:10:29 on 11-Apr-2025
REM Old TITL 25MA038_pMeO_GC1 in P2(1)
REM SHELXT solution in P2(1)/n: R1 0.051, Rweak 0.004, Alpha 0.037
REM <I/s> 1.565 for 395 systematic absences, Orientation as input
REM Formula found by SHELXT: C25 O2 F7 P Ir
CELL 0.71073 9.162481 7.968369 34.69775 90 93.3315 90
ZERR 4 0.000109 0.000089 0.000474 0 0.0011 0
LATT 1
SYMM 0.5-X,0.5+Y,0.5-Z
SFAC C H F Ir N O P
UNIT 96 120 24 4 8 8 4
SADI 0.002 N2 C13 N2A C14A
ISOR 0.01 0.005 F1 F5 F4 F2 F6 F3
SADI 0.002 P1 F4A P1 F4 P1 F1A P1 F1 P1 F6 P1 F6A P1 F2 P1 F2A
SADI 0.002 C9 C14 C9A C13A
ISOR 0.01 0.005 F1A F4A F2A F6A
DELU 0.001 0.001 C13 N2 C8 C9 C14 C10 C11 C12
ISOR 0.01 0.02 C14 C14A C13 C13A C9A N2
ISOR 0.005 0.02 C9 N2A
DELU 0.001 0.001 C13A C9A C8 N2A C14A C10 C11 C12

L.S. 20 0 0
PLAN  20
SIZE 0.01 0.12 0.15
TEMP -100
CONF
BOND
list 4
fmap 2 53
MORE -1
BOND $H
ACTA
REM <olex2.extras>
REM <HklSrc "%.\\25MA038_pMeO.hkl">
REM </olex2.extras>

WGHT    0.014800    3.212700
FVAR       0.22473   0.45044   0.43821
IR1   4    0.666055    0.358475    0.432559    11.00000    0.01794    0.02074 =
         0.01635    0.00080    0.00045   -0.00188
P1    7    0.027147    0.455851    0.274449    11.00000    0.04480    0.03130 =
         0.03832    0.00015    0.00878    0.00081
O1    6    0.540982    0.193242    0.458757    11.00000    0.02387    0.02535 =
         0.01734    0.00252   -0.00046   -0.00431
N1    5    0.528006    0.293142    0.389334    11.00000    0.02244    0.02364 =
         0.01710    0.00283   -0.00010   -0.00510
O2    6    0.113129   -0.089612    0.361936    11.00000    0.03178    0.03262 =
         0.03007    0.00117   -0.00632   -0.01265
F3    3   -0.099203    0.588288    0.282425    11.00000    0.05361    0.04645 =
         0.07395    0.00075    0.01762    0.00911
PART 1
F2    3   -0.056466    0.301614    0.292673    31.00000    0.05034    0.03606 =
         0.06898    0.00894   -0.00835   -0.00687
PART 0
C1    1    0.433120    0.123150    0.436075    11.00000    0.01983    0.02053 =
         0.01991    0.00017    0.00158    0.00065
C2    1    0.422677    0.173790    0.397322    11.00000    0.02049    0.01665 =
         0.02032    0.00059    0.00156   -0.00016
F5    3    0.148248    0.321932    0.266082    11.00000    0.07549    0.06177 =
         0.09095    0.00315    0.02537    0.02717
C18   1    0.811730    0.557366    0.415342    11.00000    0.02198    0.02560 =
         0.02379    0.00301   -0.00028   -0.00566
C19   1    0.742705    0.604721    0.449978    11.00000    0.02121    0.02251 =
         0.02694    0.00002   -0.00095   -0.00311
C6    1    0.335938    0.004535    0.448990    11.00000    0.02622    0.02327 =
         0.01991    0.00254    0.00318   -0.00203
AFIX  43
H6    2    0.341814   -0.030468    0.475207    11.00000   -1.20000
AFIX   0
C15   1    0.782489    0.484035    0.479974    11.00000    0.01967    0.02620 =
         0.01855   -0.00224   -0.00060   -0.00490
PART 1
C9    1    0.604643    0.266102    0.324562    21.00000    0.02751    0.02936 =
         0.02056   -0.00580    0.00096   -0.00710
PART 0
C16   1    0.875569    0.362074    0.463998    11.00000    0.01759    0.02690 =
         0.02309    0.00130   -0.00094   -0.00209
PART 1
F4    3   -0.038682    0.408922    0.232214    31.00000    0.11295    0.08889 =
         0.04454   -0.00589    0.00457    0.01920
PART 0
C17   1    0.892968    0.406694    0.423827    11.00000    0.01853    0.02806 =
         0.02336   -0.00118    0.00284   -0.00402
C8    1    0.529745    0.357219    0.351874    11.00000    0.02099    0.02419 =
         0.01742    0.00048   -0.00096   -0.00472
C3    1    0.316670    0.106391    0.370878    11.00000    0.02241    0.02103 =
         0.02049    0.00040   -0.00077   -0.00028
AFIX  43
H3    2    0.310422    0.140914    0.344628    11.00000   -1.20000
AFIX   0
C5    1    0.230218   -0.062075    0.423080    11.00000    0.02540    0.02183 =
         0.02776    0.00299    0.00337   -0.00486
AFIX  43
H5    2    0.163016   -0.142526    0.431766    11.00000   -1.20000
AFIX   0
C4    1    0.221314   -0.012345    0.384365    11.00000    0.02127    0.01938 =
         0.02780   -0.00100   -0.00119   -0.00143
C21   1    0.944092    0.214345    0.484401    11.00000    0.02676    0.03110 =
         0.03320    0.00673   -0.00282    0.00207
AFIX 137
H21A  2    0.873222    0.162571    0.500844    11.00000   -1.50000
H21B  2    1.029851    0.251185    0.500381    11.00000   -1.50000
H21C  2    0.974177    0.132319    0.465370    11.00000   -1.50000
AFIX   0
C24   1    0.651713    0.758318    0.454907    11.00000    0.03409    0.02778 =
         0.04040   -0.00468   -0.00130    0.00316
AFIX 137
H24A  2    0.592534    0.780202    0.430997    11.00000   -1.50000
H24B  2    0.715736    0.854554    0.460831    11.00000   -1.50000
H24C  2    0.587275    0.740797    0.476121    11.00000   -1.50000
AFIX   0
PART 1
N2    5    0.463052    0.498965    0.342020    21.00000    0.02189    0.02796 =
         0.02412    0.00502   -0.00230   -0.00332
PART 0
C7    1    0.106588   -0.055558    0.321397    11.00000    0.04456    0.03232 =
         0.03177    0.00197   -0.01410   -0.00782
AFIX 137
H7A   2    0.028625   -0.122773    0.308494    11.00000   -1.50000
H7B   2    0.200368   -0.084466    0.310900    11.00000   -1.50000
H7C   2    0.086290    0.063897    0.317021    11.00000   -1.50000
AFIX   0
PART 1
F6    3    0.103413    0.486526    0.316420    31.00000    0.07168    0.07033 =
         0.06322   -0.00642   -0.01015   -0.02850
PART 0
C22   1    0.985856    0.313394    0.397057    11.00000    0.02891    0.04438 =
         0.03442   -0.00626    0.01058    0.00277
AFIX 137
H22A  2    0.973867    0.192422    0.400864    11.00000   -1.50000
H22B  2    1.088610    0.344032    0.402436    11.00000   -1.50000
H22C  2    0.956026    0.342523    0.370310    11.00000   -1.50000
AFIX   0
PART 1
F1    3    0.126626    0.605300    0.260033    31.00000    0.06092    0.05136 =
         0.06281    0.01088    0.01865   -0.01081
PART 0
C23   1    0.807316    0.653183    0.378173    11.00000    0.03484    0.03856 =
         0.02999    0.01249    0.00001   -0.00945
AFIX 137
H23A  2    0.820507    0.575564    0.356744    11.00000   -1.50000
H23B  2    0.885860    0.736824    0.379171    11.00000   -1.50000
H23C  2    0.712693    0.709875    0.374275    11.00000   -1.50000
AFIX   0
C20   1    0.734560    0.486782    0.520676    11.00000    0.03146    0.03804 =
         0.02244   -0.00447    0.00327   -0.00541
AFIX 137
H20A  2    0.647983    0.558315    0.521982    11.00000   -1.50000
H20B  2    0.813716    0.531330    0.537942    11.00000   -1.50000
H20C  2    0.710737    0.372490    0.528639    11.00000   -1.50000
AFIX   0
C10   1    0.614051    0.343792    0.288562    11.00000    0.03797    0.05263 =
         0.01841   -0.00351    0.00405   -0.00985
PART 1
AFIX  43
H10   2    0.672000    0.292815    0.269978    21.00000   -1.20000
AFIX  43
PART 2
H10A  2    0.666107    0.285226    0.269856   -21.00000   -1.20000
AFIX   0
PART 1
C13   1    0.379414    0.590878    0.371025    21.00000    0.02761    0.03898 =
         0.03800    0.00225   -0.00075    0.01067
AFIX 137
H13A  2    0.280612    0.614861    0.360076    21.00000   -1.50000
H13B  2    0.429303    0.696495    0.377827    21.00000   -1.50000
H13C  2    0.373391    0.521648    0.394222    21.00000   -1.50000
AFIX   0
C14   1    0.679396    0.104330    0.334795    21.00000    0.04377    0.03931 =
         0.04183   -0.00754    0.00610    0.01006
AFIX 137
H14A  2    0.707487    0.102980    0.362480    21.00000   -1.50000
H14B  2    0.766984    0.093084    0.320079    21.00000   -1.50000
H14C  2    0.612791    0.010728    0.328542    21.00000   -1.50000
AFIX   0
PART 0
C12   1    0.462436    0.568089    0.305940    11.00000    0.04245    0.03708 =
         0.02861    0.01226   -0.00671   -0.00495
PART 1
AFIX  43
H12   2    0.407957    0.666805    0.299679    21.00000   -1.20000
AFIX  43
PART 2
H12A  2    0.413497    0.669697    0.298969   -21.00000   -1.20000
AFIX   0
PART 0
C11   1    0.542816    0.490371    0.279211    11.00000    0.04488    0.05588 =
         0.02011    0.01120   -0.00195   -0.01295
AFIX  43
H11   2    0.549215    0.537874    0.254254    11.00000   -1.20000
AFIX   0
PART 2
N2A   5    0.609051    0.283867    0.324840   -21.00000    0.02626    0.03217 =
         0.02016   -0.00414    0.00119   -0.00512
C9A   1    0.449303    0.505381    0.342595   -21.00000    0.02524    0.03336 =
         0.02340    0.00522   -0.00443    0.00216
C14A  1    0.682936    0.120913    0.334299   -21.00000    0.04327    0.03267 =
         0.03190   -0.01377    0.00137    0.00355
AFIX 137
H14D  2    0.762104    0.139092    0.354080   -21.00000   -1.50000
H14E  2    0.723353    0.074785    0.311003   -21.00000   -1.50000
H14F  2    0.611880    0.041832    0.344026   -21.00000   -1.50000
AFIX   0
C13A  1    0.358133    0.585906    0.371718   -21.00000    0.02999    0.05288 =
         0.03468   -0.00099   -0.00599    0.01861
AFIX 137
H13D  2    0.277774    0.510610    0.377552   -21.00000   -1.50000
H13E  2    0.318113    0.691768    0.361337   -21.00000   -1.50000
H13F  2    0.418665    0.608201    0.395381   -21.00000   -1.50000
AFIX   0
F2A   3   -0.055597    0.330838    0.301878   -31.00000    0.05588    0.04614 =
         0.03732    0.00949    0.00424   -0.00376
F4A   3   -0.082510    0.394372    0.239714   -31.00000    0.06440    0.07016 =
         0.02923   -0.00442    0.00003    0.00802
F1A   3    0.091832    0.582438    0.244083   -31.00000    0.05940    0.06743 =
         0.07881    0.02190    0.02524   -0.00395
F6A   3    0.123676    0.528927    0.310345   -31.00000    0.06340    0.06232 =
         0.08976   -0.01951   -0.01774   -0.01746
HKLF 4


REM  25ma038_pmeo_a.res in P2(1)/n
REM wR2 = 0.0487, GooF = S = 1.274, Restrained GooF = 1.302 for all data
REM R1 = 0.0248 for 7144 Fo > 4sig(Fo) and 0.0287 for all 7729 data
REM 409 parameters refined using 169 restraints

END

WGHT      0.0148      3.2129

REM Highest difference peak  1.029,  deepest hole -0.883,  1-sigma level  0.093
Q1    1  -0.0003  0.0771  0.3007  11.00000  0.05    1.03
Q2    1   0.7191  0.3037  0.4210  11.00000  0.05    0.73
Q3    1   0.6232  0.4207  0.4226  11.00000  0.05    0.70
Q4    1   0.6451  0.2630  0.4384  11.00000  0.05    0.60
Q5    1   0.6260  0.9546  0.4339  11.00000  0.05    0.57
Q6    1   0.5823  0.3556  0.4387  11.00000  0.05    0.56
Q7    1   0.6535  0.3414  0.4592  11.00000  0.05    0.55
Q8    1   0.1962  0.3691  0.2857  11.00000  0.05    0.53
Q9    1   0.6907  0.4591  0.4230  11.00000  0.05    0.52
Q10   1   0.1727 -0.1369  0.3411  11.00000  0.05    0.51
Q11   1   0.7193  0.8962  0.4359  11.00000  0.05    0.49
Q12   1   0.4342  0.1658  0.4210  11.00000  0.05    0.48
Q13   1  -0.0357  0.6908  0.2976  11.00000  0.05    0.45
Q14   1   0.0443  0.5944  0.2991  11.00000  0.05    0.40
Q15   1   0.2340  0.0819  0.3814  11.00000  0.05    0.40
Q16   1   0.5789  0.3357  0.3408  11.00000  0.05    0.39
Q17   1   0.1064  0.5205  0.2947  11.00000  0.05    0.38
Q18   1  -0.1111  0.5459  0.2580  11.00000  0.05    0.38
Q19   1   0.8660  0.3600  0.4387  11.00000  0.05    0.38
Q20   1   0.8809  0.5017  0.4207  11.00000  0.05    0.37
;
_shelx_res_checksum              5955
